# Supplementary material for: Probing Light-Dependent Regulation of the Calvin Cycle Using a Multi-Omics Approach
Source: Front Plant Sci. 2021 Oct 4;12:733122. doi: 10.3389/fpls.2021.733122 (PMC8521058; doi:10.3389/fpls.2021.733122)
Supplement: Supplementary file 1 [file Data_Sheet_1.xlsx]

## Sheet: S1. Abbreviations
Abbreviation	Metabolite
2PG	2-phosphoglycerate
ACA	acetyl coA
ACO	aconitate
AKG	alpha-ketoglutarate
AP	acetyl phosphate
CIT	citrate
DHAP	dihydroxyacetone phosphate
E4P	erythrose-4-phosphate
F6P	fructose-6-phosphate
FBP	fructose-1,6-bisphosphate
FUM	fumarate
G6P	glucose-6-phosphate
GA	glycerate
GLY	glycine
MAL	malate
OAA	oxaloacetate
PEP	phosphoenolpyruvate
PGA	3-phosphoglycerate
PYR	pyruvate
R5P	ribose-5-phosphate
RU5P	ribulose-5-phosphate
RUBP	ribulose-1,5-bisphosphate
S7P	sedoheptulose-7-phosphate
SBP	sedoheptulose-1,7-bisphosphate
SER	serine
SSA	succinic semialdehyde
SUC	succinate
X5P	xylulose 5-phosphate

## Sheet: S2. INST-MFA
40 µmol m-2 s-1	SSR = 478.0 [408.1 527.7]	Value	LB	UB		80 µmol m-2 s-1	SSR = 411.6 [375.4 490.4]	Value	LB	UB		480 µmol m-2 s-1	SSR = 424.6 [325.1 432.7]	Value	LB	UB		960 µmol m-2 s-1	SSR = 460.0 [416.5 537.3]	Value	LB	UB
CO2 net	CO2.x <-> CO2	102.5	102.5	102.5		CO2 net	CO2.x <-> CO2	330.4	330.4	330.4		CO2 net	CO2.x <-> CO2	570.4	570.4	570.4		CO2 net	CO2.x <-> CO2	593.8	593.8	593.8
RBC	RUBP.c + CO2 -> 3PGA.c + 3PGA.c + dummy	264.3	247.5	6241.7		RBC	RUBP.c + CO2 -> 3PGA.c + 3PGA.c + dummy	379.6	N/A	408		RBC	RUBP.c + CO2 -> 3PGA.c + 3PGA.c + dummy	1047.3	571	N/A		RBC	RUBP.c + CO2 -> 3PGA.c + 3PGA.c + dummy	664.9	638.5	7731.8
GAPDH net	3PGA.c <-> GAP.c	552.5	480.6	11024.1		GAPDH net	3PGA.c <-> GAP.c	743.7	654.2	844.6		GAPDH net	3PGA.c <-> GAP.c	2078.9	1126.4	N/A		GAPDH net	3PGA.c <-> GAP.c	1250.5	1154.1	13501.3
TPI net	GAP.c <-> DHAP.c	222.2	192.7	4418.6		TPI net	GAP.c <-> DHAP.c	298.1	265.5	54264.9		TPI net	GAP.c <-> DHAP.c	913.9	479	18697.1		TPI net	GAP.c <-> DHAP.c	501.5	479.9	5448.6
FBP net	DHAP.c + GAP.c <-> FBP.c	214.8	182.4	4149.1		FBP net	DHAP.c + GAP.c <-> FBP.c	294.3	252.9	342.4		FBP net	DHAP.c + GAP.c <-> FBP.c	491.3	191	86109.3		FBP net	DHAP.c + GAP.c <-> FBP.c	501.4	478	5278.5
ALD	DHAP.c + E4P -> SBP.c	7.5	4	1235.5		ALD	DHAP.c + E4P -> SBP.c	3.8	0	10.4		ALD	DHAP.c + E4P -> SBP.c	422.7	0	8710.5		ALD	DHAP.c + E4P -> SBP.c	0.1	0	12159.4
PFK net	FBP.c <-> F6P.c	214.8	182.4	4149.1		PFK net	FBP.c <-> F6P.c	294.3	252.9	342.4		PFK net	FBP.c <-> F6P.c	491.3	191	86109.3		PFK net	FBP.c <-> F6P.c	501.4	478	5278.5
SBP	SBP.c -> S7P.c	7.5	4	10.5		SBP	SBP.c -> S7P.c	3.8	0	10.4		SBP	SBP.c -> S7P.c	422.7	0	8738.9		SBP	SBP.c -> S7P.c	0.1	0	12209.8
PGI net	F6P.c <-> G6P.c	10.2	6.2	21.5		PGI net	F6P.c <-> G6P.c	9.4	9.4	24		PGI net	F6P.c <-> G6P.c	16.2	16.2	330.8		PGI net	F6P.c <-> G6P.c	16.9	16.9	48.1
G6PDH	G6P.c + dummy -> RU5P.c + CO2	4	0	15.4		G6PDH	G6P.c + dummy -> RU5P.c + CO2	0	0	14.6		G6PDH	G6P.c + dummy -> RU5P.c + CO2	0	0	314.5		G6PDH	G6P.c + dummy -> RU5P.c + CO2	0	0	31.2
TK1 net	X5P <-> GAP.c + EC2	-212	-4458.2	-187.3		TK1 net	X5P <-> GAP.c + EC2	-288.7	-53865.2	-254.3		TK1 net	X5P <-> GAP.c + EC2	-699	-28604	-366.9		TK1 net	X5P <-> GAP.c + EC2	-484.5	-5243.7	-463
TK2 net	F6P.c <-> E4P + EC2	107.3	94.7	2230.8		TK2 net	F6P.c <-> E4P + EC2	146.3	128.8	26871		TK2 net	F6P.c <-> E4P + EC2	253.6	153.7	8921.4		TK2 net	F6P.c <-> E4P + EC2	245.8	235.1	2650
TK3 net	S7P.c <-> R5P.c + EC2	104.7	92.1	2218.1		TK3 net	S7P.c <-> R5P.c + EC2	142.4	125.3	27109.9		TK3 net	S7P.c <-> R5P.c + EC2	445.4	213.2	43943.9		TK3 net	S7P.c <-> R5P.c + EC2	238.7	222.2	2613.2
TA1 net	F6P.c <-> GAP.c + EC3	97.3	N/A	1912.7		TA1 net	F6P.c <-> GAP.c + EC3	138.6	102.2	23278.6		TA1 net	F6P.c <-> GAP.c + EC3	22.7	22.7	39864.9		TA1 net	F6P.c <-> GAP.c + EC3	238.7	222	2571.8
TA2 net	S7P.c <-> E4P + EC3	-97.3	-1912.7	N/A		TA2 net	S7P.c <-> E4P + EC3	-138.6	-23278.6	-102.2		TA2 net	S7P.c <-> E4P + EC3	-22.7	-39864.9	-22.7		TA2 net	S7P.c <-> E4P + EC3	-238.7	-2571.8	-222
PKT1	X5P -> GAP.c + AP.c	0	0	40498		PKT1	X5P -> GAP.c + AP.c	0	0	N/A		PKT1	X5P -> GAP.c + AP.c	4.4	0	6649.3		PKT1	X5P -> GAP.c + AP.c	0.1	0	263.2
PKT2	F6P.c -> E4P + AP.c	0	0	N/A		PKT2	F6P.c -> E4P + AP.c	0	0	N/A		PKT2	F6P.c -> E4P + AP.c	198.6	0	5069.1		PKT2	F6P.c -> E4P + AP.c	0	0	16.1
PTA net	AP.c <-> ACA	0	0	40140.8		PTA net	AP.c <-> ACA	0	0	N/A		PTA net	AP.c <-> ACA	203	0	6058.9		PTA net	AP.c <-> ACA	0.1	0	262.1
PPE net	RU5P.c <-> X5P	-212	-230.4	-186.8		PPE net	RU5P.c <-> X5P	-288.7	-321.1	N/A		PPE net	RU5P.c <-> X5P	-694.7	-21707.6	-366.9		PPE net	RU5P.c <-> X5P	-484.4	-5369.1	-437.9
PPI net	RU5P.c <-> R5P.c	-101	-2226.1	-88.4		PPI net	RU5P.c <-> R5P.c	-136.7	-26758.2	-119.8		PPI net	RU5P.c <-> R5P.c	-435.7	-14270.9	-217.8		PPI net	RU5P.c <-> R5P.c	-228.6	-2639	-211.8
PRK	RU5P.c -> RUBP.c	317.1	275	6699.1		PRK	RU5P.c -> RUBP.c	425.5	N/A	483.1		PRK	RU5P.c -> RUBP.c	1130.3	615.5	23070.4		PRK	RU5P.c -> RUBP.c	712.9	667.6	7785.7
PGM net	3PGA.c <-> 2PGA	50	24.8	1968.5		PGM net	3PGA.c <-> 2PGA	76.2	37.8	N/A		PGM net	3PGA.c <-> 2PGA	126.2	65.3	10267		PGM net	3PGA.c <-> 2PGA	136.8	117.8	2322.4
ENO	2PGA -> PEP.c	50	24.8	1968.5		ENO	2PGA -> PEP.c	76.2	37.8	N/A		ENO	2PGA -> PEP.c	126.2	65.3	10267		ENO	2PGA -> PEP.c	136.8	117.8	2322.4
PK	PEP.c -> PYR	31.4	0	1968.9		PK	PEP.c -> PYR	47.8	0	N/A		PK	PEP.c -> PYR	28.9	0	6609.3		PK	PEP.c -> PYR	85.8	26.1	1174.3
PDH	PYR + dummy -> ACA + CO2	25.2	0	1943.7		PDH	PYR + dummy -> ACA + CO2	38.4	0	N/A		PDH	PYR + dummy -> ACA + CO2	60.9	0	10201.3		PDH	PYR + dummy -> ACA + CO2	68.8	49.8	2254.4
CS	OAA + ACA -> CIT	6.4	6.4	1942.1		CS	OAA + ACA -> CIT	9.7	9.7	26730.1		CS	OAA + ACA -> CIT	214.5	16.8	7889.7		CS	OAA + ACA -> CIT	17.5	17.5	2216.6
ACO net	CIT <-> ICI	6.4	6.4	1942.1		ACO net	CIT <-> ICI	9.7	9.7	26730.1		ACO net	CIT <-> ICI	214.5	16.8	7889.7		ACO net	CIT <-> ICI	17.5	17.5	2216.6
IDH	ICI + dummy -> AKG + CO2	6.4	6.4	1942.1		IDH	ICI + dummy -> AKG + CO2	9.7	9.7	26730.1		IDH	ICI + dummy -> AKG + CO2	214.5	16.8	7889.7		IDH	ICI + dummy -> AKG + CO2	17.5	17.5	2216.6
OGDA	AKG + dummy -> SSA + CO2	0	0	1935.7		OGDA	AKG + dummy -> SSA + CO2	0	0	26720.4		OGDA	AKG + dummy -> SSA + CO2	197.7	0	7873		OGDA	AKG + dummy -> SSA + CO2	0	0	2199.1
SSAD	SSA -> SUC	0	0	1935.7		SSAD	SSA -> SUC	0	0	26720.4		SSAD	SSA -> SUC	197.7	0	7873		SSAD	SSA -> SUC	0	0	2199.1
SDH net	SUC <-> FUM	0	0	1935.7		SDH net	SUC <-> FUM	0	0	26720.4		SDH net	SUC <-> FUM	197.7	0	7873		SDH net	SUC <-> FUM	0	0	2199.1
FUM net	FUM <-> MAL	3.5	3.5	1939.3		FUM net	FUM <-> MAL	5.4	5.4	26725.9		FUM net	FUM <-> MAL	207	9.3	7882.5		FUM net	FUM <-> MAL	9.7	9.7	2208.8
MDH net	MAL <-> OAA	3.5	-27.8	1937.1		MDH net	MAL <-> OAA	5.4	-42.4	26723		MDH net	MAL <-> OAA	158.7	-66.2	36821		MDH net	MAL <-> OAA	9.7	-45.6	1183.6
ME	MAL + dummy -> PYR + CO2	0	0	1797.8		ME	MAL + dummy -> PYR + CO2	0	0	17171.2		ME	MAL + dummy -> PYR + CO2	48.4	0	5269.3		ME	MAL + dummy -> PYR + CO2	0	0	1192.1
PPC	PEP.c + CO2 -> OAA + dummy	13.4	13.4	1811.2		PPC	PEP.c + CO2 -> OAA + dummy	20.5	20.5	17191.5		PPC	PEP.c + CO2 -> OAA + dummy	83.7	35.3	5304.6		PPC	PEP.c + CO2 -> OAA + dummy	36.8	36.8	1228.9
RBOX	RUBP.c -> 3PGA.c + 2PG.c	52.8	27.5	70.6		RBOX	RUBP.c -> 3PGA.c + 2PG.c	45.9	12.5	85.8		RBOX	RUBP.c -> 3PGA.c + 2PG.c	83.1	42	1126.9		RBOX	RUBP.c -> 3PGA.c + 2PG.c	48.1	14.5	370.7
PGP	2PG.c -> GLC	52.8	27.5	70.6		PGP	2PG.c -> GLC	45.9	12.5	85.8		PGP	2PG.c -> GLC	83.1	42	1126.9		PGP	2PG.c -> GLC	48.1	14.5	370.7
GDH	GLC -> GLY	52.8	27.5	70.6		GDH	GLC -> GLY	45.9	12.5	85.8		GDH	GLC -> GLY	83.1	42	1126.9		GDH	GLC -> GLY	48.1	14.5	370.7
GDC net	GLY + GLY + dummy <-> SER + CO2	25.5	12.8	34.3		GDC net	GLY + GLY + dummy <-> SER + CO2	21.5	4.8	41.4		GDC net	GLY + GLY + dummy <-> SER + CO2	39.1	18.5	561		GDC net	GLY + GLY + dummy <-> SER + CO2	21.5	4.7	182.8
SGA	SER -> GA	23.8	11.1	32.6		SGA	SER -> GA	18.9	2.2	38.8		SGA	SER -> GA	34.6	14	556.5		SGA	SER -> GA	16.8	0	178.1
GK	GA -> 3PGA.c	23.8	11.1	32.6		GK	GA -> 3PGA.c	18.9	2.2	38.8		GK	GA -> 3PGA.c	34.6	14	556.5		GK	GA -> 3PGA.c	16.8	0	178.1
Growth1	0.715*R5P.c + 3.624*ACA + 1.191*G6P.c + 0.501*E4P + 0.511*3PGA.c + 1.002*PEP.c + 1.197*PYR + 2.039*OAA + 1.233*AKG + 0.133*GAP.c + 0.33*SER + 0.364*GLY + 1.017*dummy -> Biomass + 0.683*FUM	5.2	5.2	5.2		Growth1	0.715*R5P.c + 3.624*ACA + 1.191*G6P.c + 0.501*E4P + 0.511*3PGA.c + 1.002*PEP.c + 1.197*PYR + 2.039*OAA + 1.233*AKG + 0.133*GAP.c + 0.33*SER + 0.364*GLY + 1.017*dummy -> Biomass + 0.683*FUM	7.9	7.9	7.9		Growth1	0.715*R5P.c + 3.624*ACA + 1.191*G6P.c + 0.501*E4P + 0.511*3PGA.c + 1.002*PEP.c + 1.197*PYR + 2.039*OAA + 1.233*AKG + 0.133*GAP.c + 0.33*SER + 0.364*GLY + 1.017*dummy -> Biomass + 0.683*FUM	13.6	13.6	13.6		Growth1	0.715*R5P.c + 3.624*ACA + 1.191*G6P.c + 0.501*E4P + 0.511*3PGA.c + 1.002*PEP.c + 1.197*PYR + 2.039*OAA + 1.233*AKG + 0.133*GAP.c + 0.33*SER + 0.364*GLY + 1.017*dummy -> Biomass + 0.683*FUM	14.2	14.2	14.2
R1	dummy -> Sink	100	100	100		R1	dummy -> Sink	100	100	100		R1	dummy -> Sink	100	100	100		R1	dummy -> Sink	100	100	100
R22	G6P -> Sink	100	100	100		R22	G6P -> Sink	100	100	100		R22	G6P -> Sink	100	100	100		R22	G6P -> Sink	100	100	100
R2	F6P -> Sink	100	100	100		R2	F6P -> Sink	100	100	100		R2	F6P -> Sink	100	100	100		R2	F6P -> Sink	100	100	100
R3	FBP -> Sink	100	100	100		R3	FBP -> Sink	100	100	100		R3	FBP -> Sink	100	100	100		R3	FBP -> Sink	100	100	100
R4	GAP -> Sink	100	100	100		R4	GAP -> Sink	100	100	100		R4	GAP -> Sink	100	100	100		R4	GAP -> Sink	100	100	100
R5	DHAP -> Sink	100	100	100		R5	DHAP -> Sink	100	100	100		R5	DHAP -> Sink	100	100	100		R5	DHAP -> Sink	100	100	100
R23	RU5P -> Sink	100	100	100		R23	RU5P -> Sink	100	100	100		R23	RU5P -> Sink	100	100	100		R23	RU5P -> Sink	100	100	100
R6	R5P -> Sink	100	100	100		R6	R5P -> Sink	100	100	100		R6	R5P -> Sink	100	100	100		R6	R5P -> Sink	100	100	100
R7	2PG -> Sink	100	100	100		R7	2PG -> Sink	100	100	100		R7	2PG -> Sink	100	100	100		R7	2PG -> Sink	100	100	100
R26	AP -> Sink	100	100	100		R26	AP -> Sink	100	100	100		R26	AP -> Sink	100	100	100		R26	AP -> Sink	100	100	100
R29	S7P -> Sink	100	100	100		R29	S7P -> Sink	100	100	100		R29	S7P -> Sink	100	100	100		R29	S7P -> Sink	100	100	100
R32	3PGA -> Sink	100	100	100		R32	3PGA -> Sink	100	100	100		R32	3PGA -> Sink	100	100	100		R32	3PGA -> Sink	100	100	100
R35	PEP -> Sink	100	100	100		R35	PEP -> Sink	100	100	100		R35	PEP -> Sink	100	100	100		R35	PEP -> Sink	100	100	100
R38	RUBP -> Sink	100	100	100		R38	RUBP -> Sink	100	100	100		R38	RUBP -> Sink	100	100	100		R38	RUBP -> Sink	100	100	100
R41	SBP -> Sink	100	100	100		R41	SBP -> Sink	100	100	100		R41	SBP -> Sink	100	100	100		R41	SBP -> Sink	100	100	100
R20	0*G6P.c -> G6P	82.6	78.4	86.9		R20	0*G6P.c -> G6P	88.6	84.8	92.7		R20	0*G6P.c -> G6P	95.5	91.6	100		R20	0*G6P.c -> G6P	96.2	92.9	99.7
R21	0*G6P.x -> G6P	17.4	13.1	21.6		R21	0*G6P.x -> G6P	11.4	7.3	15.2		R21	0*G6P.x -> G6P	4.5	0	8.4		R21	0*G6P.x -> G6P	3.8	0.3	7.1
R8	0*F6P.c -> F6P	82	78	86.4		R8	0*F6P.c -> F6P	87.4	82.4	92.7		R8	0*F6P.c -> F6P	94.9	90.5	100		R8	0*F6P.c -> F6P	87.9	83.3	92.9
R9	0*F6P.x -> F6P	18	13.6	22		R9	0*F6P.x -> F6P	12.6	7.3	17.6		R9	0*F6P.x -> F6P	5.1	0	9.5		R9	0*F6P.x -> F6P	12.1	7.1	16.7
R10	0*FBP.c -> FBP	44.9	34.8	54.1		R10	0*FBP.c -> FBP	86.8	81.6	92.3		R10	0*FBP.c -> FBP	92.4	87.6	97.7		R10	0*FBP.c -> FBP	79.2	74.1	84.8
R11	0*FBP.x -> FBP	55.1	45.9	65.2		R11	0*FBP.x -> FBP	13.2	7.7	18.4		R11	0*FBP.x -> FBP	7.6	2.3	12.4		R11	0*FBP.x -> FBP	20.8	15.2	25.9
R24	0*RU5P.c -> RU5P	45.8	42.2	49.2		R24	0*RU5P.c -> RU5P	16.8	0	100		R24	0*RU5P.c -> RU5P	96.1	91.6	100		R24	0*RU5P.c -> RU5P	22.4	15.9	100
R25	0*RU5P.x -> RU5P	54.2	50.8	57.8		R25	0*RU5P.x -> RU5P	83.2	0	100		R25	0*RU5P.x -> RU5P	3.9	0	8.4		R25	0*RU5P.x -> RU5P	77.6	0	84.1
R16	0*R5P.c -> R5P	72.7	47.1	100		R16	0*R5P.c -> R5P	85	75	99.6		R16	0*R5P.c -> R5P	47.5	0	100		R16	0*R5P.c -> R5P	31.5	28.6	34.5
R17	0*R5P.x -> R5P	27.3	0	52.9		R17	0*R5P.x -> R5P	15	0.4	25		R17	0*R5P.x -> R5P	52.5	0	100		R17	0*R5P.x -> R5P	68.5	65.5	71.4
R18	0*2PG.c -> 2PG	48	43.6	52.7		R18	0*2PG.c -> 2PG	0	0	4.3		R18	0*2PG.c -> 2PG	50.8	44	54.7		R18	0*2PG.c -> 2PG	65.7	60.7	71.5
R19	0*2PG.x -> 2PG	52	47.3	56.4		R19	0*2PG.x -> 2PG	100	95.7	100		R19	0*2PG.x -> 2PG	49.2	45.3	56		R19	0*2PG.x -> 2PG	34.3	28.5	39.3
R27	0*AP.c -> AP	87.5	20.2	100		R27	0*AP.c -> AP	89.3	67	100		R27	0*AP.c -> AP	90.1	71.1	100		R27	0*AP.c -> AP	100	64.8	100
R28	0*AP.x -> AP	12.5	0	79.8		R28	0*AP.x -> AP	10.7	0	33		R28	0*AP.x -> AP	9.9	0	28.9		R28	0*AP.x -> AP	0	0	35.2
R30	0*S7P.c -> S7P	89	85.1	93.1		R30	0*S7P.c -> S7P	82.9	78	88.4		R30	0*S7P.c -> S7P	99.9	95.6	100		R30	0*S7P.c -> S7P	96.5	92.9	100
R31	0*S7P.x -> S7P	11	6.9	14.9		R31	0*S7P.x -> S7P	17.1	11.6	22		R31	0*S7P.x -> S7P	0.1	0	4.4		R31	0*S7P.x -> S7P	3.5	0	7.1
R33	0*3PGA.c -> 3PGA	99.8	96	100		R33	0*3PGA.c -> 3PGA	98.3	95.4	100		R33	0*3PGA.c -> 3PGA	100	95.3	100		R33	0*3PGA.c -> 3PGA	98.2	96.5	99.9
R34	0*3PGA.x -> 3PGA	0.2	0	4		R34	0*3PGA.x -> 3PGA	1.7	0	4.6		R34	0*3PGA.x -> 3PGA	0	0	4.7		R34	0*3PGA.x -> 3PGA	1.8	0.1	3.5
R36	0*PEP.c -> PEP	97.3	93.2	100		R36	0*PEP.c -> PEP	95.4	92.2	98.7		R36	0*PEP.c -> PEP	100	97.9	100		R36	0*PEP.c -> PEP	98.6	95.8	100
R37	0*PEP.x -> PEP	2.7	0	6.8		R37	0*PEP.x -> PEP	4.6	1.3	7.8		R37	0*PEP.x -> PEP	0	0	2.1		R37	0*PEP.x -> PEP	1.4	0	4.2
R39	0*RUBP.c -> RUBP	5.5	0	100		R39	0*RUBP.c -> RUBP	50.1	0	100		R39	0*RUBP.c -> RUBP	2.3	0	100		R39	0*RUBP.c -> RUBP	73.7	0	100
R40	0*RUBP.x -> RUBP	94.5	0	100		R40	0*RUBP.x -> RUBP	49.9	0	100		R40	0*RUBP.x -> RUBP	97.7	0	100		R40	0*RUBP.x -> RUBP	26.3	0	100
R42	0*SBP.c -> SBP	76.7	0	100		R42	0*SBP.c -> SBP	39.4	0	100		R42	0*SBP.c -> SBP	45	0	100		R42	0*SBP.c -> SBP	46.6	0	100
R43	0*SBP.x -> SBP	23.3	0	100		R43	0*SBP.x -> SBP	60.6	0	100		R43	0*SBP.x -> SBP	55	0	100		R43	0*SBP.x -> SBP	53.4	0	100
[1] LB and UB that were unable to be estimated with the parameter continuation method at a confidence level of 0.05, and a predictive step relative error tolerance of 3 are listed as N/A.

## Sheet: S3. MDV-40
Metabolite	Minutes
2PG	0		0.5		1		1.5		2		3		5		10		20
+0	0.973122	0.02	0.964899	0.02	0.961318	0.02	0.914789	0.02	0.903381	0.02	0.83788	0.02	0.780287	0.02	0.708387	0.02	0.605204	0.02
+1	0.0268782	0.02	0.035101	0.02	0.0386825	0.02	0.0852106	0.02	0.0840575	0.02	0.128532	0.02	0.130048	0.02	0.156129	0.02	0.16629	0.02
+2	0	0.02	0	0.02	0	0.02	0	0.02	0.0125613	0.02	0.033588	0.02	0.0896646	0.02	0.135484	0.02	0.228507	0.02
AKG	0		0.5		1		1.5		2		3		5		10		20
+0	0.965512	0.025	0.987828	0.025	0.982873	0.025	0.988259	0.025	0.988863	0.025	0.981111	0.025	0.979025	0.025	0.985103	0.025	0.983607	0.025
+1	0.034488	0.025	0.0121725	0.025	0.0171267	0.025	0.0117412	0.025	0.0111371	0.025	0.0188893	0.025	0.0209752	0.025	0.0148967	0.025	0.0163934	0.025
+2	0	0.025	0	0.025	0	0.025	0	0.025	0	0.025	0	0.025	0	0.025	0	0.025	0	0.025
+3	0	0.025	0	0.025	0	0.025	0	0.025	0	0.025	0	0.025	0	0.025	0	0.025	0	0.025
+4	0	0.025	0	0.025	0	0.025	0	0.025	0	0.025	0	0.025	0	0.025	0	0.025	0	0.025
+5	0	0.025	0	0.025	0	0.025	0	0.025	0	0.025	0	0.025	0	0.025	0	0.025	0	0.025
AP	0		0.5		1		1.5		2		3		5		10		20
+0	0.898771	0.03	0.9117	0.03	0.848374	0.03	0.894218	0.03	0.882133	0.03	0.873519	0.03	0.822954	0.03	0.752212	0.03	0.683498	0.03
+1	0.0119438	0.03	0.012341	0.03	0.0303479	0.03	0.0198151	0.03	0.0325333	0.03	0.0319374	0.03	0.0756228	0.03	0.0640922	0.03	0.0753284	0.03
+2	0.089285	0.03	0.0759591	0.03	0.121278	0.03	0.0859669	0.03	0.0853333	0.03	0.0945431	0.03	0.101423	0.03	0.183695	0.03	0.241174	0.03
F6P	0		0.5		1		1.5		2		3		5		10		20
+0	0.935997	0.03	0.901256	0.03	0.792835	0.03	0.644684	0.03	0.515846	0.03	0.452605	0.03	0.255458	0.03	0.188461	0.03	0.1565	0.03
+1	0.0640032	0.03	0.0987442	0.03	0.207165	0.03	0.220052	0.03	0.24146	0.03	0.229731	0.03	0.220622	0.03	0.134733	0.03	0.0922064	0.03
+2	0	0.03	0	0.03	0	0.03	0.101087	0.03	0.175881	0.03	0.183442	0.03	0.27481	0.03	0.233096	0.03	0.18504	0.03
+3	0	0.03	0	0.03	0	0.03	0.0256155	0.03	0.0535053	0.03	0.0951499	0.03	0.127729	0.03	0.1592	0.03	0.121687	0.03
+4	0	0.03	0	0.03	0	0.03	0.00856141	0.03	0.0133077	0.03	0.0341168	0.03	0.0832172	0.03	0.164325	0.03	0.177199	0.03
+5	0	0.03	0	0.03	0	0.03	0	0.03	0	0.03	0.00495465	0.03	0.0245781	0.03	0.0605059	0.03	0.135016	0.03
+6	0	0.03	0	0.03	0	0.03	0	0.03	0	0.03	0	0.03	0.0135857	0.03	0.0596793	0.03	0.132351	0.03
FBP	0		0.5		1		1.5		2		3		5		10		20
+0	0.732672	0.045	0.685269	0.045	0.660002	0.045	0.580335	0.045	0.601538	0.045	0.593835	0.045	0.531401	0.045	0.455968	0.045	0.487628	0.045
+1	0.081222	0.045	0.114485	0.045	0.0621178	0.045	0.144255	0.045	0.136137	0.045	0.124207	0.045	0.126294	0.045	0.0518552	0.045	0.0584348	0.045
+2	0.0533418	0.045	0.0607304	0.045	0.0611472	0.045	0.0812469	0.045	0.0750791	0.045	0.0525839	0.045	0.10628	0.045	0.0809119	0.045	0.037237	0.045
+3	0.0584811	0.045	0.0447271	0.045	0.121324	0.045	0.0526447	0.045	0.0592492	0.045	0.0679964	0.045	0.0873016	0.045	0.118909	0.045	0.107198	0.045
+4	0.0413956	0.045	0.0496512	0.045	0.0352325	0.045	0.0329133	0.045	0.0592492	0.045	0.0480508	0.045	0.0559006	0.045	0.108628	0.045	0.0874506	0.045
+5	0.0328873	0.045	0.0451375	0.045	0.0601766	0.045	0.108606	0.045	0.0687472	0.045	0.113327	0.045	0.0928226	0.045	0.137237	0.045	0.147094	0.045
+6	0	0.045	0	0.045	0	0.045	0	0.045	0	0.045	0	0.045	0	0.045	0.0464908	0.045	0.0749577	0.045
G6P	0		0.5		1		1.5		2		3		5		10		20
+0	0.838365	0.035	0.737739	0.035	0.572442	0.035	0.517153	0.035	0.43321	0.035	0.368076	0.035	0.257998	0.035	0.155308	0.035	0.154412	0.035
+1	0.0584114	0.035	0.0919082	0.035	0.156712	0.035	0.257643	0.035	0.212052	0.035	0.240596	0.035	0.18482	0.035	0.11158	0.035	0.0933824	0.035
+2	0.103224	0.035	0.170353	0.035	0.270846	0.035	0.195099	0.035	0.312224	0.035	0.305234	0.035	0.320856	0.035	0.294029	0.035	0.203676	0.035
+3	0	0.035	0	0.035	0	0.035	0.0266044	0.035	0.0347349	0.035	0.0566478	0.035	0.130406	0.035	0.153046	0.035	0.119118	0.035
+4	0	0.035	0	0.035	0	0.035	0.00350058	0.035	0.00777957	0.035	0.0259449	0.035	0.079651	0.035	0.147768	0.035	0.155882	0.035
+5	0	0.035	0	0.035	0	0.035	0	0.035	0	0.035	0.00350121	0.035	0.0165119	0.035	0.0814234	0.035	0.136029	0.035
+6	0	0.035	0	0.035	0	0.035	0	0.035	0	0.035	0	0.035	0.00975701	0.035	0.0568456	0.035	0.1375	0.035
GA	0		0.5		1		1.5		2		3		5		10		20
+0	0.985643	0.02	0.983193	0.02	0.989967	0.02	0.983891	0.02	0.983891	0.02	0.978085	0.02	0.948667	0.02	0.935243	0.02	0.971541	0.02
+1	0.0143568	0.02	0.0168073	0.02	0.0100326	0.02	0.0161088	0.02	0.0161088	0.02	0.021915	0.02	0.023503	0.02	0.0235332	0.02	0.0124058	0.02
+2	0	0.02	0	0.02	0	0.02	0	0.02	0	0.02	0	0.02	0.0174136	0.02	0.0195164	0.02	0.00611324	0.02
+3	0	0.02	0	0.02	0	0.02	0	0.02	0	0.02	0	0.02	0.0104161	0.02	0.0217074	0.02	0.00993961	0.02
MAL	0		0.5		1		1.5		2		3		5		10		20
+0	0.94201	0.02	0.942434	0.02	0.921354	0.02	0.916848	0.02	0.92272	0.02	0.943916	0.02	0.905235	0.02	0.836509	0.02	0.937919	0.02
+1	0.0444603	0.02	0.0458011	0.02	0.0621023	0.02	0.0640689	0.02	0.0592462	0.02	0.0468025	0.02	0.0639076	0.02	0.0688017	0.02	0.0500861	0.02
+2	0.0135295	0.02	0.0117654	0.02	0.0165436	0.02	0.0190826	0.02	0.0180341	0.02	0.00928184	0.02	0.030857	0.02	0.0702866	0.02	0.0109743	0.02
+3	0	0.02	0	0.02	0	0.02	0	0.02	0	0.02	0	0.02	0	0.02	0.0244023	0.02	0.00102086	0.02
+4	0	0.02	0	0.02	0	0.02	0	0.02	0	0.02	0	0.02	0	0.02	0	0.02	0	0.02
PEP	0		0.5		1		1.5		2		3		5		10		20
+0	0.963047	0.02	0.887492	0.02	0.751139	0.02	0.667903	0.02	0.583876	0.02	0.45156	0.02	0.248104	0.02	0.165184	0.02	0.128841	0.02
+1	0.0318392	0.02	0.10829	0.02	0.233561	0.02	0.305067	0.02	0.364923	0.02	0.446634	0.02	0.517626	0.02	0.412961	0.02	0.222723	0.02
+2	0.00511427	0.02	0.00421762	0.02	0.0152995	0.02	0.020777	0.02	0.0396362	0.02	0.0776683	0.02	0.149487	0.02	0.190597	0.02	0.193121	0.02
+3	0	0.02	0	0.02	0	0.02	0.00625336	0.02	0.0115652	0.02	0.0241379	0.02	0.0847836	0.02	0.231258	0.02	0.455314	0.02
PGA	0		0.5		1		1.5		2		3		5		10		20
+0	0.952183	0.015	0.826993	0.015	0.691219	0.015	0.617684	0.015	0.513868	0.015	0.376032	0.015	0.230189	0.015	0.130017	0.015	0.10487	0.015
+1	0.0374081	0.015	0.157499	0.015	0.275001	0.015	0.333626	0.015	0.412889	0.015	0.489147	0.015	0.522556	0.015	0.391081	0.015	0.249026	0.015
+2	0.00979017	0.015	0.012155	0.015	0.0267568	0.015	0.0409883	0.015	0.0599138	0.015	0.0999694	0.015	0.153459	0.015	0.213722	0.015	0.220779	0.015
+3	0.000619092	0.015	0.00335311	0.015	0.00702367	0.015	0.00770199	0.015	0.0133291	0.015	0.0348517	0.015	0.0937955	0.015	0.26518	0.015	0.425325	0.015
R5P	0		0.5		1		1.5		2		3		5		10		20
+0	0.936801	0.03	0.929389	0.03	0.905094	0.03	0.905909	0.03	0.884069	0.03	0.837321	0.03	0.792572	0.03	0.660787	0.03	0.472711	0.03
+1	0.0547637	0.03	0.0623066	0.03	0.0814585	0.03	0.0684508	0.03	0.0841513	0.03	0.100885	0.03	0.125776	0.03	0.134145	0.03	0.125599	0.03
+2	0.00843552	0.03	0.00830407	0.03	0.0134471	0.03	0.0235904	0.03	0.027181	0.03	0.0464927	0.03	0.0481832	0.03	0.0874426	0.03	0.105618	0.03
+3	0	0.03	0	0.03	0	0.03	0.00204966	0.03	0.00459881	0.03	0.0113975	0.03	0.0248777	0.03	0.0712955	0.03	0.123316	0.03
+4	0	0.03	0	0.03	0	0.03	0	0.03	0	0.03	0.00390449	0.03	0.00667721	0.03	0.0272016	0.03	0.0823247	0.03
+5	0	0.03	0	0.03	0	0.03	0	0.03	0	0.03	0	0.03	0.00191438	0.03	0.0191281	0.03	0.0904316	0.03
RU5P	0		0.5		1		1.5		2		3		5		10		20
+0	0.8996	0.03	0.782334	0.03	0.60585	0.03	0.599771	0.03	0.571161	0.03	0.583251	0.03	0.46184	0.03	0.624426	0.03	0.382116	0.03
+1	0.0534403	0.03	0.0979438	0.03	0.221448	0.03	0.207558	0.03	0.229167	0.03	0.190651	0.03	0.191106	0.03	0.09397	0.03	0.0655941	0.03
+2	0.0469598	0.03	0.119723	0.03	0.172702	0.03	0.131692	0.03	0.134363	0.03	0.129925	0.03	0.181306	0.03	0.124426	0.03	0.266089	0.03
+3	0	0.03	0	0.03	0	0.03	0.0609791	0.03	0.065309	0.03	0.0679283	0.03	0.115766	0.03	0.0677992	0.03	0.104889	0.03
+4	0	0.03	0	0.03	0	0.03	0	0.03	0	0.03	0.0282446	0.03	0.0328311	0.03	0.0632078	0.03	0.0909653	0.03
+5	0	0.03	0	0.03	0	0.03	0	0.03	0	0.03	0	0.03	0.0171506	0.03	0.0261708	0.03	0.0903465	0.03
S7P	0		0.5		1		1.5		2		3		5		10		20
+0	0.912835	0.03	0.80922	0.03	0.595414	0.03	0.487041	0.03	0.398582	0.03	0.255741	0.03	0.159621	0.03	0.083606	0.03	0.0795552	0.03
+1	0.0624327	0.03	0.152526	0.03	0.296366	0.03	0.290714	0.03	0.310583	0.03	0.27899	0.03	0.182058	0.03	0.11414	0.03	0.0922156	0.03
+2	0.0247328	0.03	0.038254	0.03	0.10822	0.03	0.162913	0.03	0.195409	0.03	0.246799	0.03	0.246024	0.03	0.141767	0.03	0.119589	0.03
+3	0	0.03	0	0.03	0	0.03	0.0475714	0.03	0.0750576	0.03	0.148973	0.03	0.21847	0.03	0.175391	0.03	0.132934	0.03
+4	0	0.03	0	0.03	0	0.03	0.00875918	0.03	0.0142609	0.03	0.0429215	0.03	0.110416	0.03	0.167575	0.03	0.123695	0.03
+5	0	0.03	0	0.03	0	0.03	0.00300153	0.03	0.00610813	0.03	0.017723	0.03	0.0543222	0.03	0.180298	0.03	0.143199	0.03
+6	0	0.03	0	0.03	0	0.03	0	0.03	0	0.03	0.00565133	0.03	0.0187175	0.03	0.0896038	0.03	0.14953	0.03
+7	0	0.03	0	0.03	0	0.03	0	0.03	0	0.03	0.00320123	0.03	0.0103724	0.03	0.047619	0.03	0.159281	0.03
SUC	0		0.5		1		1.5		2		3		5		10		20
+0	0.956954	0.02	0.956761	0.02	0.960763	0.02	0.95458	0.02	0.962746	0.02	0.956522	0.02	0.952734	0.02	0.957602	0.02	0.954782	0.02
+1	0.0430464	0.02	0.043239	0.02	0.0392372	0.02	0.0454202	0.02	0.0372541	0.02	0.0434783	0.02	0.0472655	0.02	0.0423977	0.02	0.0452178	0.02
+2	0	0.02	0	0.02	0	0.02	0	0.02	0	0.02	0	0.02	0	0.02	0	0.02	0	0.02
+3	0	0.02	0	0.02	0	0.02	0	0.02	0	0.02	0	0.02	0	0.02	0	0.02	0	0.02
+4	0	0.02	0	0.02	0	0.02	0	0.02	0	0.02	0	0.02	0	0.02	0	0.02	0	0.02
Measured MDVs not used for INST-MFA fitting
RUBP	0		0.5		1		1.5		2		3		5		10		20
+0	0.913209	0.02	0.833091	0.02	0.557634	0.02	0.532276	0.02	0.443213	0.02	0.379952	0.02	0.230937	0.02	0.170547	0.02	0.142799	0.02
+1	0.0374089	0.02	0.0926304	0.02	0.126257	0.02	0.282748	0.02	0.311832	0.02	0.300239	0.02	0.300654	0.02	0.15334	0.02	0.0827586	0.02
+2	0.0493826	0.02	0.0742791	0.02	0.25719	0.02	0.132125	0.02	0.184013	0.02	0.241527	0.02	0.228758	0.02	0.253036	0.02	0.163083	0.02
+3	0	0.02	0	0.02	0.0589198	0.02	0.0528501	0.02	0.0609418	0.02	0.0782816	0.02	0.14793	0.02	0.222672	0.02	0.168763	0.02
+4	0	0.02	0	0.02	0	0.02	0	0.02	0	0.02	0	0.02	0.0607843	0.02	0.11336	0.02	0.170385	0.02
+5	0	0.02	0	0.02	0	0.02	0	0.02	0	0.02	0	0.02	0.0309368	0.02	0.0870445	0.02	0.272211	0.02

## Sheet: S4. MDV-80
Metabolite	Minutes
2PG	0		0.5		1		1.5		2		3		5		10		20
+0	0.976831	0.03	0.977696	0.03	0.976332	0.03	0.972313	0.03	0.969849	0.03	0.970748	0.03	0.970897	0.03	0.95894	0.03	0.937899	0.03
+1	0.0231689	0.03	0.0223045	0.03	0.0236677	0.03	0.0276869	0.03	0.0301508	0.03	0.0292519	0.03	0.0291031	0.03	0.0410596	0.03	0.0621007	0.03
+2	0	0.03	0	0.03	0	0.03	0	0.03	0	0.03	0	0.03	0	0.03	0	0.03	0	0.03
AKG	0		0.5		1		1.5		2		3		5		10		20
+0	0.989098	0.02	0.992531	0.02	0.987599	0.02	0.987038	0.02	0.988374	0.02	0.991938	0.02	0.991829	0.02	0.986439	0.02	0.989533	0.02
+1	0.0109021	0.02	0.00746855	0.02	0.0124014	0.02	0.0129621	0.02	0.0116256	0.02	0.00806182	0.02	0.00817121	0.02	0.0135608	0.02	0.0104669	0.02
+2	0	0.02	0	0.02	0	0.02	0	0.02	0	0.02	0	0.02	0	0.02	0	0.02	0	0.02
+3	0	0.02	0	0.02	0	0.02	0	0.02	0	0.02	0	0.02	0	0.02	0	0.02	0	0.02
+4	0	0.02	0	0.02	0	0.02	0	0.02	0	0.02	0	0.02	0	0.02	0	0.02	0	0.02
+5	0	0.02	0	0.02	0	0.02	0	0.02	0	0.02	0	0.02	0	0.02	0	0.02	0	0.02
AP	0		0.5		1		1.5		2		3		5		10		20
+0	1	0.03	0.906977	0.03	0.852358	0.03	0.817502	0.03	0.742574	0.03	0.726511	0.03	0.649894	0.03	0.550752	0.03	0.317979	0.03
+1	0	0.03	0.0677741	0.03	0.0701326	0.03	0.0742759	0.03	0.123629	0.03	0.105426	0.03	0.112818	0.03	0.104164	0.03	0.174052	0.03
+2	0	0.03	0.0252492	0.03	0.0775097	0.03	0.108222	0.03	0.133797	0.03	0.168063	0.03	0.237288	0.03	0.345084	0.03	0.507969	0.03
F6P	0		0.5		1		1.5		2		3		5		10		20
+0	0.918077	0.035	0.739515	0.035	0.699301	0.035	0.611104	0.035	0.413091	0.035	0.318012	0.035	0.222284	0.035	0.128941	0.035	0.0799176	0.035
+1	0.0642521	0.035	0.161285	0.035	0.23015	0.035	0.277409	0.035	0.246789	0.035	0.223143	0.035	0.116455	0.035	0.104765	0.035	0.0650384	0.035
+2	0	0.035	0	0.035	0	0.035	0	0.035	0.196485	0.035	0.10155	0.035	0.125821	0.035	0.0533897	0.035	0.0673779	0.035
+3	0	0.035	0.03768	0.035	0.044112	0.035	0.0816146	0.035	0.0885956	0.035	0.133218	0.035	0.158954	0.035	0.12058	0.035	0.0904922	0.035
+4	0	0.035	0	0.035	0	0.035	0	0.035	0.0226667	0.035	0.136291	0.035	0.131833	0.035	0.227662	0.035	0.131948	0.035
+5	0.00757125	0.035	0.0231362	0.035	0.0150482	0.035	0.0113376	0.035	0.0227259	0.035	0.0618653	0.035	0.134209	0.035	0.118868	0.035	0.19839	0.035
+6	0.0100994	0.035	0.0383843	0.035	0.0113895	0.035	0.0185342	0.035	0.00964668	0.035	0.025922	0.035	0.110443	0.035	0.245794	0.035	0.366835	0.035
FBP	0		0.5		1		1.5		2		3		5		10		20
+0	0.657651	0.04	0.589139	0.04	0.479744	0.04	0.369298	0.04	0.29743	0.04	0.195399	0.04	0.14	0.04	0.135714	0.04	0.0843393	0.04
+1	0.0772563	0.04	0.131001	0.04	0.15313	0.04	0.191636	0.04	0.195698	0.04	0.121197	0.04	0.128333	0.04	0.0786046	0.04	0.0746651	0.04
+2	0.0557884	0.04	0.0606704	0.04	0.0867416	0.04	0.121769	0.04	0.198027	0.04	0.168192	0.04	0.163333	0.04	0.0761454	0.04	0.0753266	0.04
+3	0.0840346	0.04	0.0856265	0.04	0.107579	0.04	0.148717	0.04	0.144444	0.04	0.191277	0.04	0.218333	0.04	0.167593	0.04	0.129816	0.04
+4	0.0626054	0.04	0.0463261	0.04	0.0649351	0.04	0.0733606	0.04	0.0823173	0.04	0.184681	0.04	0.155	0.04	0.209491	0.04	0.14718	0.04
+5	0.042436	0.04	0.0632319	0.04	0.0738515	0.04	0.0603853	0.04	0.044032	0.04	0.084096	0.04	0.0958333	0.04	0.124784	0.04	0.140566	0.04
+6	0.0202286	0.04	0.0240047	0.04	0.0340182	0.04	0.0348338	0.04	0.0380523	0.04	0.0551571	0.04	0.0991667	0.04	0.207669	0.04	0.348106	0.04
G6P	0		0.5		1		1.5		2		3		5		10		20
+0	0.857972	0.03	0.748012	0.03	0.575616	0.03	0.410531	0.03	0.369137	0.03	0.202076	0.03	0.158193	0.03	0.122646	0.03	0.0811808	0.03
+1	0.0592304	0.03	0.108237	0.03	0.168536	0.03	0.261355	0.03	0.240355	0.03	0.189099	0.03	0.117567	0.03	0.0600509	0.03	0.0508405	0.03
+2	0.00321172	0.03	0.0064299	0.03	0.162832	0.03	0.17543	0.03	0.204552	0.03	0.211809	0.03	0.211744	0.03	0.0676845	0.03	0.114801	0.03
+3	0.0186754	0.03	0.0458666	0.03	0.0461011	0.03	0.073991	0.03	0.102692	0.03	0.115869	0.03	0.164964	0.03	0.143511	0.03	0.0910209	0.03
+4	0.0496102	0.03	0.0690143	0.03	0.0350555	0.03	0.0668306	0.03	0.0688315	0.03	0.202076	0.03	0.220362	0.03	0.24631	0.03	0.182862	0.03
+5	0.0027398	0.03	0.00679426	0.03	0.00454788	0.03	0.00482135	0.03	0.00913128	0.03	0.0399055	0.03	0.0664779	0.03	0.146056	0.03	0.150882	0.03
+6	0.00856055	0.03	0.0156461	0.03	0.00731187	0.03	0.00704108	0.03	0.00530114	0.03	0.0391639	0.03	0.0606919	0.03	0.21374	0.03	0.328413	0.03
GA	0		0.5		1		1.5		2		3		5		10		20
+0	0.990955	0.03	0.982725	0.03	0.98376	0.03	0.968594	0.03	0.976914	0.03	0.978474	0.03	0.960285	0.03	0.915434	0.03	0.917261	0.03
+1	0.00904488	0.03	0.0130744	0.03	0.0129606	0.03	0.013575	0.03	0.0150203	0.03	0.0147061	0.03	0.0209891	0.03	0.0189408	0.03	0.0157775	0.03
+2	0	0.03	0.00420096	0.03	0.0032792	0.03	0.00413365	0.03	0.00561784	0.03	0.00304543	0.03	0.00707867	0.03	0.00920116	0.03	0.0103482	0.03
+3	0	0.03	0	0.03	0	0.03	0.0136973	0.03	0.0024482	0.03	0.00377494	0.03	0.0116469	0.03	0.0564244	0.03	0.0566134	0.03
MAL	0		0.5		1		1.5		2		3		5		10		20
+0	0.955026	0.03	0.948009	0.03	0.941769	0.03	0.943171	0.03	0.941816	0.03	0.903263	0.03	0.890462	0.03	0.737658	0.03	0.739157	0.03
+1	0.0421845	0.03	0.0453903	0.03	0.0480209	0.03	0.04676	0.03	0.0465324	0.03	0.0713869	0.03	0.0633312	0.03	0.0662001	0.03	0.061291	0.03
+2	0.00278995	0.03	0.00660105	0.03	0.0102103	0.03	0.0100693	0.03	0.0116517	0.03	0.0212288	0.03	0.0388913	0.03	0.104785	0.03	0.0619019	0.03
+3	0	0.03	0	0.03	0	0.03	0	0.03	0	0.03	0.00412088	0.03	0.00546179	0.03	0.0332892	0.03	0.0299328	0.03
+4	0	0.03	0	0.03	0	0.03	0	0.03	0	0.03	0	0.03	0.00185318	0.03	0.058067	0.03	0.107717	0.03
PEP	0		0.5		1		1.5		2		3		5		10		20
+0	0.960187	0.02	0.849853	0.02	0.688876	0.02	0.552155	0.02	0.448649	0.02	0.335181	0.02	0.195059	0.02	0.0992406	0.02	0.0902033	0.02
+1	0.032785	0.02	0.137554	0.02	0.278562	0.02	0.379763	0.02	0.435135	0.02	0.453629	0.02	0.416125	0.02	0.252684	0.02	0.138632	0.02
+2	0.00630608	0.02	0.0107181	0.02	0.0237154	0.02	0.0492192	0.02	0.0808108	0.02	0.12626	0.02	0.176333	0.02	0.174129	0.02	0.148244	0.02
+3	0.000722385	0.02	0.00187493	0.02	0.00884623	0.02	0.0188632	0.02	0.0354054	0.02	0.0849294	0.02	0.212484	0.02	0.473946	0.02	0.622921	0.02
PGA	0		0.5		1		1.5		2		3		5		10		20
+0	0.954404	0.015	0.789837	0.015	0.605013	0.015	0.504568	0.015	0.390208	0.015	0.266696	0.015	0.165289	0.015	0.089548	0.015	0.0727924	0.015
+1	0.0358555	0.015	0.183403	0.015	0.324978	0.015	0.399564	0.015	0.467359	0.015	0.503036	0.015	0.426446	0.015	0.265743	0.015	0.143198	0.015
+2	0.00739163	0.015	0.018608	0.015	0.0452895	0.015	0.0661394	0.015	0.0949555	0.015	0.138118	0.015	0.175207	0.015	0.167493	0.015	0.144391	0.015
+3	0.00234848	0.015	0.00815272	0.015	0.0247191	0.015	0.0297286	0.015	0.0474777	0.015	0.0921509	0.015	0.233058	0.015	0.477215	0.015	0.639618	0.015
R5P	0		0.5		1		1.5		2		3		5		10		20
+0	0.879798	0.03	0.878697	0.03	0.830511	0.03	0.837331	0.03	0.811827	0.03	0.703769	0.03	0.597085	0.03	0.371412	0.03	0.216587	0.03
+1	0.0555065	0.03	0.0603523	0.03	0.0752364	0.03	0.0926456	0.03	0.102751	0.03	0.149199	0.03	0.136342	0.03	0.119508	0.03	0.076598	0.03
+2	0.0449051	0.03	0.0518445	0.03	0.0810591	0.03	0.0557854	0.03	0.0635021	0.03	0.100639	0.03	0.0976728	0.03	0.123023	0.03	0.106709	0.03
+3	0.0103656	0.03	0.00338983	0.03	0.00772284	0.03	0.00894547	0.03	0.0173103	0.03	0.0363145	0.03	0.0669958	0.03	0.142941	0.03	0.159535	0.03
+4	0	0.03	0	0.03	0	0.03	0	0.03	0	0.03	0	0.03	0.0836859	0.03	0.133568	0.03	0.118331	0.03
+5	0.0094249	0.03	0.00571618	0.03	0.00547034	0.03	0.00529246	0.03	0.00460992	0.03	0.010078	0.03	0.0182181	0.03	0.109549	0.03	0.32224	0.03
S7P	0		0.5		1		1.5		2		3		5		10		20
+0	0.750999	0.035	0.630454	0.035	0.592219	0.035	0.484305	0.035	0.371975	0.035	0.29353	0.035	0.20424	0.035	0.156445	0.035	0.11593	0.035
+1	0.0643628	0.035	0.128709	0.035	0.186168	0.035	0.209268	0.035	0.207652	0.035	0.152386	0.035	0.118795	0.035	0.0761818	0.035	0.0614843	0.035
+2	0.0676317	0.035	0.131981	0.035	0.119177	0.035	0.165919	0.035	0.170046	0.035	0.197352	0.035	0.148656	0.035	0.0855912	0.035	0.0918124	0.035
+3	0.00141796	0.035	0.00632635	0.035	0.028878	0.035	0.0575486	0.035	0.101373	0.035	0.14614	0.035	0.153826	0.035	0.113366	0.035	0.103509	0.035
+4	0	0.035	0	0.035	0	0.035	0	0.035	0.0775016	0.035	0.118036	0.035	0.148656	0.035	0.132638	0.035	0.110755	0.035
+5	0.0201599	0.035	0.0244328	0.035	0.014483	0.035	0.0206278	0.035	0.0283682	0.035	0.0348489	0.035	0.119829	0.035	0.172316	0.035	0.121105	0.035
+6	0.0592033	0.035	0.0501745	0.035	0.0388461	0.035	0.0402093	0.035	0.0229725	0.035	0.0343492	0.035	0.0683816	0.035	0.103616	0.035	0.129386	0.035
+7	0.0362257	0.035	0.0279232	0.035	0.0202293	0.035	0.0221226	0.035	0.0201112	0.035	0.0233575	0.035	0.0376163	0.035	0.159846	0.035	0.266018	0.035
SUC	0		0.5		1		1.5		2		3		5		10		20
+0	0.951465	0.02	0.952367	0.02	0.947579	0.02	0.94574	0.02	0.946136	0.02	0.95516	0.02	0.94664	0.02	0.954329	0.02	0.935865	0.02
+1	0.0436269	0.02	0.0422933	0.02	0.0473201	0.02	0.0489017	0.02	0.0482101	0.02	0.0412433	0.02	0.0482472	0.02	0.0375518	0.02	0.0500549	0.02
+2	0.004719	0.02	0.00512611	0.02	0.0049125	0.02	0.00506445	0.02	0.00517522	0.02	0.00329898	0.02	0.00466456	0.02	0.00633983	0.02	0.00854856	0.02
+3	0.000189488	0.02	0.000147756	0.02	0.000152437	0.02	0.000148909	0.02	0.000336377	0.02	0.000259853	0.02	0.000322315	0.02	0.000770422	0.02	0.00227038	0.02
+4	0	0.02	6.56855e-05	0.02	3.57059e-05	0.02	0.000145321	0.02	0.000142634	0.02	3.74717e-05	0.02	0.000125837	0.02	0.001009	0.02	0.00326167	0.02
Measured MDVs not used for INST-MFA fitting
RUBP	0		0.5		1		1.5		2		3		5		10		20
+0	1	N/A	0.804334	N/A	0.697546	N/A	0.642023	N/A	0.609817	N/A	0.555784	N/A	0.439291	N/A	0.176711	N/A	0.143022	N/A
+1	0	N/A	0.141606	N/A	0.22052	N/A	0.258917	N/A	0.180631	N/A	0.156992	N/A	0.167349	N/A	0.102354	N/A	0.0685851	N/A
+2	0	N/A	0.05406	N/A	0.0819339	N/A	0.0990597	N/A	0.102958	N/A	0.16454	N/A	0.164166	N/A	0.110354	N/A	0.0436451	N/A
+3	0	N/A	0	N/A	0	N/A	0	N/A	0.106594	N/A	0.122684	N/A	0.229195	N/A	0.235615	N/A	0.296403	N/A
+4	0	N/A	0	N/A	0	N/A	0	N/A	0	N/A	0	N/A	0	N/A	0.108808	N/A	0.126043	N/A
+5	0	N/A	0	N/A	0	N/A	0	N/A	0	N/A	0	N/A	0	N/A	0.266158	N/A	0.322302	N/A

## Sheet: S5. MDV-480
Metabolite	Minutes
2PG	0		0.5		1		1.5		2		3		5		10		20
+0	0.96679	0.03	0.942038	0.03	0.887097	0.03	0.844091	0.03	0.765808	0.03	0.729097	0.03	0.574181	0.03	0.575483	0.03	0.461276	0.03
+1	0.0256179	0.03	0.0429151	0.03	0.0817972	0.03	0.101787	0.03	0.11007	0.03	0.105686	0.03	0.0796403	0.03	0.0303508	0.03	0.0454884	0.03
+2	0.00759248	0.03	0.0150464	0.03	0.031106	0.03	0.0541212	0.03	0.124122	0.03	0.165217	0.03	0.346179	0.03	0.394166	0.03	0.493235	0.03
AKG	0		0.5		1		1.5		2		3		5		10		20
+0	0.926371	0.02	0.944873	0.02	0.952099	0.02	0.930597	0.02	0.941113	0.02	0.973356	0.02	0.85801	0.02	0.852321	0.02	0.820648	0.02
+1	0.0736286	0.02	0.0551272	0.02	0.0479013	0.02	0.0694027	0.02	0.0588868	0.02	0.0266441	0.02	0.105413	0.02	0.131848	0.02	0.141018	0.02
+2	0	0.02	0	0.02	0	0.02	0	0.02	0	0.02	0	0.02	0.0365773	0.02	0.0158315	0.02	0.0383341	0.02
+3	0	0.02	0	0.02	0	0.02	0	0.02	0	0.02	0	0.02	0	0.02	0	0.02	0	0.02
+4	0	0.02	0	0.02	0	0.02	0	0.02	0	0.02	0	0.02	0	0.02	0	0.02	0	0.02
+5	0	0.02	0	0.02	0	0.02	0	0.02	0	0.02	0	0.02	0	0.02	0	0.02	0	0.02
AP	0		0.5		1		1.5		2		3		5		10		20
+0	0.925169	0.03	0.87957	0.03	0.878338	0.03	0.811456	0.03	0.689223	0.03	0.527443	0.03	0.457447	0.03	0.333528	0.03	0.268837	0.03
+1	0.0241564	0.03	0.0355408	0.03	0.0751731	0.03	0.101943	0.03	0.145363	0.03	0.176707	0.03	0.119681	0.03	0.0658892	0.03	0.0581565	0.03
+2	0.050675	0.03	0.0848888	0.03	0.0464886	0.03	0.0866008	0.03	0.165414	0.03	0.29585	0.03	0.422872	0.03	0.600583	0.03	0.673007	0.03
F6P	0		0.5		1		1.5		2		3		5		10		20
+0	0.820473	0.037	0.382979	0.037	0.288463	0.037	0.161518	0.037	0.134158	0.037	0.130979	0.037	0.0300742	0.037	0.00580062	0.037	0.0211123	0.037
+1	0.0495479	0.037	0.184786	0.037	0.226512	0.037	0.192942	0.037	0.0951203	0.037	0.0575171	0.037	0.0169354	0.037	0.0087591	0.037	0.00622211	0.037
+2	0.125739	0.037	0.403964	0.037	0.354287	0.037	0.370801	0.037	0.277663	0.037	0.291698	0.037	0.22609	0.037	0.100555	0.037	0.0609337	0.037
+3	0.00424001	0.037	0.0282716	0.037	0.0786014	0.037	0.147378	0.037	0.184192	0.037	0.150595	0.037	0.097048	0.037	0.0430476	0.037	0.0157484	0.037
+4	0	0.037	0	0.037	0.0454959	0.037	0.102442	0.037	0.262543	0.037	0.244875	0.037	0.251685	0.037	0.126151	0.037	0.0643666	0.037
+5	0	0.037	0	0.037	0.00664047	0.037	0.0249191	0.037	0.046323	0.037	0.0904834	0.037	0.145679	0.037	0.135625	0.037	0.110711	0.037
+6	0	0.037	0	0.037	0	0.037	0	0.037	0	0.037	0.0338522	0.037	0.232489	0.037	0.580062	0.037	0.720906	0.037
G6P	0		0.5		1		1.5		2		3		5		10		20
+0	0.808239	0.035	0.425021	0.035	0.262939	0.035	0.15244	0.035	0.136962	0.035	0.135392	0.035	0.0439063	0.035	0.0296213	0.035	0.0186962	0.035
+1	0.058449	0.035	0.182005	0.035	0.304555	0.035	0.235618	0.035	0.112379	0.035	0.070863	0.035	0.0154498	0.035	0.00614039	0.035	0.00445022	0.035
+2	0.0896207	0.035	0.317052	0.035	0.294151	0.035	0.311522	0.035	0.319579	0.035	0.23753	0.035	0.127192	0.035	0.0139019	0.035	0.0239627	0.035
+3	0.00417221	0.035	0.0257069	0.035	0.0863537	0.035	0.167621	0.035	0.182616	0.035	0.178939	0.035	0.0984478	0.035	0.02633	0.035	0.016414	0.035
+4	0.0163071	0.035	0.0421594	0.035	0.0395354	0.035	0.0983586	0.035	0.184372	0.035	0.214568	0.035	0.268755	0.035	0.123299	0.035	0.0578441	0.035
+5	0.00402522	0.035	0.00359897	0.035	0.007926	0.035	0.0237199	0.035	0.0348551	0.035	0.0874901	0.035	0.167433	0.035	0.147369	0.035	0.116741	0.035
+6	0.019187	0.035	0.00445587	0.035	0.00453995	0.035	0.0107214	0.035	0.0292362	0.035	0.0752177	0.035	0.278816	0.035	0.653338	0.035	0.761891	0.035
PEP	0		0.5		1		1.5		2		3		5		10		20
+0	0.936147	0.03	0.590186	0.03	0.378756	0.03	0.250816	0.03	0.141688	0.03	0.0667905	0.03	0.0250494	0.03	0.0136919	0.03	0	0.03
+1	0.0406427	0.03	0.374347	0.03	0.507829	0.03	0.539794	0.03	0.550677	0.03	0.458346	0.03	0.264209	0.03	0.0836333	0.03	0.0306247	0.03
+2	0.0112363	0.03	0.0290034	0.03	0.0840034	0.03	0.136078	0.03	0.162227	0.03	0.195107	0.03	0.162156	0.03	0.0981015	0.03	0.0664959	0.03
+3	0.0119739	0.03	0.00646394	0.03	0.0294118	0.03	0.0733116	0.03	0.145409	0.03	0.279756	0.03	0.548586	0.03	0.804573	0.03	0.902879	0.03
PGA	0		0.5		1		1.5		2		3		5		10		20
+0	0.925767	0.015	0.501876	0.015	0.313189	0.015	0.213895	0.015	0.123525	0.015	0.0854211	0.015	0.0348458	0.015	0.0222143	0.015	0.0185756	0.015
+1	0.0494389	0.015	0.441509	0.015	0.504632	0.015	0.485558	0.015	0.527144	0.015	0.371265	0.015	0.255703	0.015	0.0892119	0.015	0.032542	0.015
+2	0.0132118	0.015	0.045808	0.015	0.126158	0.015	0.177986	0.015	0.176239	0.015	0.182614	0.015	0.170469	0.015	0.1028	0.015	0.0616877	0.015
+3	0.0115822	0.015	0.0108069	0.015	0.0560212	0.015	0.12256	0.015	0.173092	0.015	0.3607	0.015	0.538982	0.015	0.785773	0.015	0.887195	0.015
R5P	0		0.5		1		1.5		2		3		5		10		20
+0	0.876432	0.04	0.664229	0.04	0.516917	0.04	0.263566	0.04	0.232126	0.04	0.21508	0.04	0.217102	0.04	0.162025	0.04	0.129124	0.04
+1	0.0540593	0.04	0.224711	0.04	0.261278	0.04	0.290554	0.04	0.204271	0.04	0.136588	0.04	0.0754142	0.04	0.0348952	0.04	0.0189052	0.04
+2	0.0695084	0.04	0.0975015	0.04	0.169643	0.04	0.254953	0.04	0.284123	0.04	0.219407	0.04	0.121882	0.04	0.112549	0.04	0.0525145	0.04
+3	0	0.04	0.0135588	0.04	0.0521617	0.04	0.133793	0.04	0.167688	0.04	0.213844	0.04	0.209484	0.04	0.11599	0.04	0.0528234	0.04
+4	0	0.04	0	0.04	0	0.04	0.0435831	0.04	0.0869081	0.04	0.137206	0.04	0.166635	0.04	0.122379	0.04	0.0361423	0.04
+5	0	0.04	0	0.04	0	0.04	0.0135515	0.04	0.0248839	0.04	0.0778739	0.04	0.209484	0.04	0.452163	0.04	0.710491	0.04
RU5P	0		0.5		1		1.5		2		3		5		10		20
+0	0.891933	0.04	0.533159	0.04	0.380541	0.04	0.181889	0.04	0.0677836	0.04	0.0564813	0.04	0.0515854	0.04	0.0408763	0.04	0.0525343	0.04
+1	0.0526201	0.04	0.322647	0.04	0.36973	0.04	0.297281	0.04	0.214905	0.04	0.100628	0.04	0.0546616	0.04	0.0270849	0.04	0	0.04
+2	0.0220019	0.04	0.121767	0.04	0.190919	0.04	0.324663	0.04	0.306181	0.04	0.228306	0.04	0.115476	0.04	0.0975853	0.04	0.0784935	0.04
+3	0.033445	0.04	0.0224271	0.04	0.0588108	0.04	0.129083	0.04	0.212209	0.04	0.288899	0.04	0.274491	0.04	0.123973	0.04	0.0567582	0.04
+4	0	0.04	0	0.04	0	0.04	0.0530999	0.04	0.160601	0.04	0.210993	0.04	0.229295	0.04	0.192681	0.04	0.176874	0.04
+5	0	0.04	0	0.04	0	0.04	0.013984	0.04	0.0383208	0.04	0.114694	0.04	0.274491	0.04	0.517799	0.04	0.63534	0.04
S7P	0		0.5		1		1.5		2		3		5		10		20
+0	0.871487	0.04	0.444516	0.04	0.171404	0.04	0.0820551	0.04	0.0369434	0.04	0.00842498	0.04	0.0105638	0.04	0.00945067	0.04	0.00608134	0.04
+1	0.0702242	0.04	0.350176	0.04	0.310955	0.04	0.181315	0.04	0.105861	0.04	0.0365297	0.04	0.0146643	0.04	0.00510067	0.04	0.00520715	0.04
+2	0.0189406	0.04	0.159898	0.04	0.285927	0.04	0.264694	0.04	0.213667	0.04	0.107402	0.04	0.0401912	0.04	0.017092	0.04	0.00642341	0.04
+3	0.0393484	0.04	0.0454109	0.04	0.165337	0.04	0.252783	0.04	0.278696	0.04	0.213519	0.04	0.100478	0.04	0.035031	0.04	0.0191182	0.04
+4	0	0.04	0	0.04	0.0627977	0.04	0.13367	0.04	0.194439	0.04	0.242459	0.04	0.0900228	0.04	0.0219425	0.04	0.0167617	0.04
+5	0	0.04	0	0.04	0	0.04	0.0622692	0.04	0.113207	0.04	0.20966	0.04	0.267489	0.04	0.158602	0.04	0.0627138	0.04
+6	0	0.04	0	0.04	0.00357977	0.04	0.0167419	0.04	0.0419124	0.04	0.118979	0.04	0.214534	0.04	0.177272	0.04	0.153934	0.04
+7	0	0.04	0	0.04	0	0.04	0.00647176	0.04	0.0152743	0.04	0.0630266	0.04	0.262057	0.04	0.575509	0.04	0.729761	0.04
SUC	0		0.5		1		1.5		2		3		5		10		20
+0	0.939525	0.03	0.945547	0.03	0.93101	0.03	0.9236	0.03	0.945791	0.03	0.942503	0.03	0.920353	0.03	0.909794	0.03	0.904225	0.03
+1	0.0537526	0.03	0.0487915	0.03	0.0612709	0.03	0.0675596	0.03	0.0468747	0.03	0.0483545	0.03	0.0552212	0.03	0.0470162	0.03	0.025444	0.03
+2	0.00624474	0.03	0.00546007	0.03	0.00737393	0.03	0.00831484	0.03	0.00687773	0.03	0.0079703	0.03	0.0161737	0.03	0.0193458	0.03	0.0181555	0.03
+3	0.000276469	0.03	0.000173968	0.03	0.000345215	0.03	0.000442742	0.03	0.000382465	0.03	0.000728733	0.03	0.00344825	0.03	0.0068489	0.03	0.00909294	0.03
+4	0.000201606	0.03	2.7563e-05	0.03	0	0.03	8.28308e-05	0.03	7.38381e-05	0.03	0.00044325	0.03	0.00480424	0.03	0.016995	0.03	0.0430825	0.03
Measured MDVs not used for INST-MFA fitting
RUBP	0		0.5		1		1.5		2		3		5		10		20
+0	0.909577	0.02	0.614904	0.02	0.31586	0.02	0.212299	0.02	0.157113	0.02	0.121981	0.02	0.117238	0.02	0.119193	0.02	0	0.02
+1	0.0703286	0.02	0.301303	0.02	0.421821	0.02	0.352056	0.02	0.280003	0.02	0.253623	0.02	0.073124	0.02	0.0381707	0.02	0	0.02
+2	0.0190761	0.02	0.0694842	0.02	0.175478	0.02	0.225609	0.02	0.301781	0.02	0.283816	0.02	0.102613	0.02	0.0388909	0.02	0.0727853	0.02
+3	0.00101857	0.02	0.0132819	0.02	0.0701911	0.02	0.15573	0.02	0.16878	0.02	0.199275	0.02	0.244546	0.02	0.117753	0.02	0.107003	0.02
+4	0	0.02	0.00102689	0.02	0.0126884	0.02	0.0399308	0.02	0.0571673	0.02	0.0751208	0.02	0.162791	0.02	0.117033	0.02	0.0778599	0.02
+5	0	0.02	0	0.02	0.00396175	0.02	0.0143751	0.02	0.0351559	0.02	0.0661836	0.02	0.299688	0.02	0.568959	0.02	0.742352	0.02
FBP	0		0.5		1		1.5		2		3		5		10		20
+0	0.792639	0.04	0.448913	0.04	0.238943	0.04	0.118704	0.04	0.122397	0.04	0.120459	0.04	0.0821999	0.04	0.0954326	0.04	0.0606498	0.04
+1	0.0586149	0.04	0.351648	0.04	0.356117	0.04	0.262168	0.04	0.176739	0.04	0.103888	0.04	0.0487877	0.04	0.0218829	0.04	0.0251395	0.04
+2	0.0472345	0.04	0.128127	0.04	0.25158	0.04	0.320427	0.04	0.263586	0.04	0.179732	0.04	0.0955056	0.04	0.0393271	0.04	0.0820479	0.04
+3	0.0296256	0.04	0.030021	0.04	0.0956921	0.04	0.163855	0.04	0.184358	0.04	0.14659	0.04	0.127735	0.04	0.0914377	0.04	0.109616	0.04
+4	0.0261008	0.04	0.0193594	0.04	0.0364159	0.04	0.0918801	0.04	0.134586	0.04	0.255577	0.04	0.243051	0.04	0.140708	0.04	0.0615688	0.04
+5	0.0337382	0.04	0.0129062	0.04	0.0116025	0.04	0.027916	0.04	0.063484	0.04	0.098789	0.04	0.15819	0.04	0.127391	0.04	0.0932064	0.04
+6	0.0120473	0.04	0.00902502	0.04	0.00964963	0.04	0.0150504	0.04	0.0548502	0.04	0.0949649	0.04	0.24453	0.04	0.483821	0.04	0.567772	0.04
GA	0		0.5		1		1.5		2		3		5		10		20
+0	0.988588	0.04	0.978802	0.04	0.950132	0.04	0.926568	0.04	0.961566	0.04	0.935936	0.04	0.744734	0.04	0.822848	0.04	0.783175	0.04
+1	0.0114117	0.04	0.0168348	0.04	0.0316711	0.04	0.0341238	0.04	0.0202886	0.04	0.0170671	0.04	0.0233424	0.04	0.00922475	0.04	0.00897812	0.04
+2	0	0.04	0.00353084	0.04	0.00944374	0.04	0.0152251	0.04	0	0.04	0	0.04	0.0240649	0.04	0.00815468	0.04	0	0.04
+3	0	0.04	0.000832801	0.04	0.00875274	0.04	0.0240826	0.04	0.0181454	0.04	0.046997	0.04	0.207859	0.04	0.159773	0.04	0.207847	0.04
MAL	0		0.5		1		1.5		2		3		5		10		20
+0	0.943093	0.03	0.891944	0.03	0.906227	0.03	0.801437	0.03	0.844435	0.03	0.842238	0.03	0.718467	0.03	0.879327	0.03	0.758966	0.03
+1	0.0468164	0.03	0.0761362	0.03	0.0671521	0.03	0.106088	0.03	0.0758352	0.03	0.0668343	0.03	0.0561469	0.03	0.0483203	0.03	0.038458	0.03
+2	0.00973055	0.03	0.029879	0.03	0.0241226	0.03	0.0735263	0.03	0.0606682	0.03	0.0601299	0.03	0.110165	0.03	0.0198062	0.03	0.0160319	0.03
+3	0.00035984	0.03	0.00204063	0.03	0.00192981	0.03	0.0137599	0.03	0.0117237	0.03	0.0153991	0.03	0.043108	0.03	0.0084091	0.03	0.0123251	0.03
+4	0	0.03	0	0.03	0.000568511	0.03	0.00518886	0.03	0.00733757	0.03	0.0153991	0.03	0.0721128	0.03	0.0441371	0.03	0.174219	0.03

## Sheet: S6. MDV-960
Metabolite	Minutes
2PG	0		0.5		1		1.5		2		3		5		10		20
+0	0.975615	0.03	0.9388	0.03	0.930298	0.03	0.847784	0.03	0.748809	0.03	0.742084	0.03	0.731581	0.03	0.445326	0.03	0.355315	0.03
+1	0.0243855	0.03	0.0612002	0.03	0.0697023	0.03	0.110212	0.03	0.125936	0.03	0.112632	0.03	0.0728477	0.03	0.0711346	0.03	0.0474757	0.03
+2	0	0.03	0	0.03	0	0.03	0.0420039	0.03	0.125255	0.03	0.145284	0.03	0.195571	0.03	0.483539	0.03	0.59721	0.03
AKG	0		0.5		1		1.5		2		3		5		10		20
+0	0.992217	0.02	0.984958	0.02	0.989716	0.02	0.988051	0.02	0.990507	0.02	0.990004	0.02	0.99184	0.02	0.990184	0.02	0.989746	0.02
+1	0.0077834	0.02	0.015042	0.02	0.0102841	0.02	0.0119485	0.02	0.00949317	0.02	0.00999616	0.02	0.00816014	0.02	0.00981647	0.02	0.0102541	0.02
+2	0	0.02	0	0.02	0	0.02	0	0.02	0	0.02	0	0.02	0	0.02	0	0.02	0	0.02
+3	0	0.02	0	0.02	0	0.02	0	0.02	0	0.02	0	0.02	0	0.02	0	0.02	0	0.02
+4	0	0.02	0	0.02	0	0.02	0	0.02	0	0.02	0	0.02	0	0.02	0	0.02	0	0.02
+5	0	0.02	0	0.02	0	0.02	0	0.02	0	0.02	0	0.02	0	0.02	0	0.02	0	0.02
AP	0		0.5		1		1.5		2		3		5		10		20
+0	0.960788	0.025	0.853034	0.025	0.88684	0.025	0.828116	0.025	0.796148	0.025	0.762144	0.025	0.821961	0.025	0.652776	0.025	0.471412	0.025
+1	0.0209883	0.025	0.037037	0.025	0.0413223	0.025	0.069152	0.025	0.0738363	0.025	0.0732831	0.025	0.0380831	0.025	0.0299442	0.025	0.0253637	0.025
+2	0.0182237	0.025	0.109929	0.025	0.0718373	0.025	0.102732	0.025	0.130016	0.025	0.164573	0.025	0.139956	0.025	0.31728	0.025	0.503225	0.025
F6P	0		0.5		1		1.5		2		3		5		10		20
+0	0.884203	0.04	0.645756	0.04	0.493059	0.04	0.320792	0.04	0.258324	0.04	0.193179	0.04	0.286133	0.04	0.102534	0.04	0.0515873	0.04
+1	0.0539289	0.04	0.195777	0.04	0.188649	0.04	0.228571	0.04	0.140845	0.04	0.0633499	0.04	0.0413428	0.04	0.0156158	0.04	0.00689565	0.04
+2	0.0618679	0.04	0.119926	0.04	0.222948	0.04	0.228006	0.04	0.263517	0.04	0.212605	0.04	0.117157	0.04	0.0436653	0.04	0.0313557	0.04
+3	0	0.04	0.0248052	0.04	0.0548796	0.04	0.106931	0.04	0.127215	0.04	0.125189	0.04	0.0813338	0.04	0.017914	0.04	0.0117096	0.04
+4	0	0.04	0.0119926	0.04	0.0308698	0.04	0.0831683	0.04	0.134355	0.04	0.224477	0.04	0.175735	0.04	0.112552	0.04	0.0501561	0.04
+5	0	0.04	0.00174252	0.04	0.00658555	0.04	0.0221216	0.04	0.0503018	0.04	0.0875243	0.04	0.0966543	0.04	0.0889806	0.04	0.0806661	0.04
+6	0	0.04	0	0.04	0.0030098	0.04	0.0104102	0.04	0.025443	0.04	0.0936758	0.04	0.201645	0.04	0.618739	0.04	0.767629	0.04
FBP	0		0.5		1		1.5		2		3		5		10		20
+0	0.745198	0.05	0.403756	0.05	0.290878	0.05	0.182494	0.05	0.17471	0.05	0.264488	0.05	0.174556	0.05	0.152916	0.05	0.135598	0.05
+1	0.079971	0.05	0.300469	0.05	0.259912	0.05	0.205306	0.05	0.137477	0.05	0.0720072	0.05	0.0616041	0.05	0.0514818	0.05	0.0464453	0.05
+2	0.0539332	0.05	0.146166	0.05	0.19798	0.05	0.236566	0.05	0.196191	0.05	0.123935	0.05	0.0719883	0.05	0.0674288	0.05	0.0626663	0.05
+3	0.0637548	0.05	0.0785603	0.05	0.141632	0.05	0.171933	0.05	0.216239	0.05	0.187634	0.05	0.137606	0.05	0.133984	0.05	0.111519	0.05
+4	0.0571427	0.05	0.0710485	0.05	0.0659932	0.05	0.114904	0.05	0.136761	0.05	0.173094	0.05	0.190482	0.05	0.121605	0.05	0.0975795	0.05
+5	0	0.05	0	0.05	0.0337581	0.05	0.0570294	0.05	0.0696692	0.05	0.0680607	0.05	0.122316	0.05	0.092478	0.05	0.0861741	0.05
+6	0	0.05	0	0.05	0.00984822	0.05	0.0317675	0.05	0.0689532	0.05	0.11078	0.05	0.241447	0.05	0.380106	0.05	0.460018	0.05
G6P	0		0.5		1		1.5		2		3		5		10		20
+0	0.884782	0.03	0.477113	0.03	0.304913	0.03	0.144161	0.03	0.102757	0.03	0.056255	0.03	0.0829483	0.03	0.0258947	0.03	0.0132641	0.03
+1	0.0671637	0.03	0.307427	0.03	0.303294	0.03	0.24005	0.03	0.154553	0.03	0.0506109	0.03	0.0165897	0.03	0.00418446	0.03	0.00270194	0.03
+2	0.041996	0.03	0.17259	0.03	0.246089	0.03	0.27256	0.03	0.264829	0.03	0.179867	0.03	0.0956531	0.03	0.0258947	0.03	0.0188191	0.03
+3	0.00147301	0.03	0.0318214	0.03	0.0912039	0.03	0.168462	0.03	0.160819	0.03	0.168703	0.03	0.0687736	0.03	0.0201777	0.03	0.00914502	0.03
+4	0.00458509	0.03	0.00962524	0.03	0.0434433	0.03	0.132339	0.03	0.208438	0.03	0.307635	0.03	0.243595	0.03	0.100408	0.03	0.0464809	0.03
+5	0	0.03	0.00142304	0.03	0.00879659	0.03	0.0297517	0.03	0.0639098	0.03	0.125287	0.03	0.141747	0.03	0.136439	0.03	0.0933396	0.03
+6	0	0.03	0	0.03	0.00226121	0.03	0.0126757	0.03	0.0446951	0.03	0.111642	0.03	0.350693	0.03	0.687001	0.03	0.816249	0.03
MAL	0		0.5		1		1.5		2		3		5		10		20
+0	0.950162	0.02	0.93228	0.02	0.936442	0.02	0.804645	0.02	0.808841	0.02	0.90234	0.02	0.900101	0.02	0.826824	0.02	0.704738	0.02
+1	0.0400029	0.02	0.0553403	0.02	0.0500188	0.02	0.116113	0.02	0.0973431	0.02	0.0502901	0.02	0.0542398	0.02	0.0456929	0.02	0.0393289	0.02
+2	0.00810234	0.02	0.0114878	0.02	0.0122602	0.02	0.063353	0.02	0.0724195	0.02	0.0319552	0.02	0.0264185	0.02	0.0285037	0.02	0.0159134	0.02
+3	0.00173292	0.02	0.00089141	0.02	0.00127868	0.02	0.0113261	0.02	0.0139666	0.02	0.00777925	0.02	0.00841652	0.02	0.012163	0.02	0.0104119	0.02
+4	0	0.02	0	0.02	0	0.02	0.00456305	0.02	0.00743005	0.02	0.00763519	0.02	0.0108246	0.02	0.0868165	0.02	0.229608	0.02
PEP	0		0.5		1		1.5		2		3		5		10		20
+0	0.947406	0.02	0.559562	0.02	0.376336	0.02	0.233275	0.02	0.156004	0.02	0.0659861	0.02	0.0613949	0.02	0.0149283	0.02	0.0114551	0.02
+1	0.0418046	0.02	0.391694	0.02	0.5	0.02	0.48532	0.02	0.479842	0.02	0.411958	0.02	0.21169	0.02	0.0613828	0.02	0.0229807	0.02
+2	0.00895001	0.02	0.0395839	0.02	0.0832061	0.02	0.156857	0.02	0.179886	0.02	0.17572	0.02	0.127701	0.02	0.0716951	0.02	0.0576281	0.02
+3	0.00183925	0.02	0.00916024	0.02	0.040458	0.02	0.124548	0.02	0.184268	0.02	0.346336	0.02	0.599214	0.02	0.851994	0.02	0.907936	0.02
PGA	0		0.5		1		1.5		2		3		5		10		20
+0	0.94284	0.015	0.433392	0.015	0.328446	0.015	0.20412	0.015	0.126492	0.015	0.065742	0.015	0.0500828	0.015	0.0145126	0.015	0.0137388	0.015
+1	0.0420547	0.015	0.487766	0.015	0.483871	0.015	0.439139	0.015	0.457041	0.015	0.380028	0.015	0.159354	0.015	0.0461763	0.015	0.0198966	0.015
+2	0.011438	0.015	0.0612506	0.015	0.103812	0.015	0.187266	0.015	0.186158	0.015	0.160333	0.015	0.128311	0.015	0.0534797	0.015	0.0499593	0.015
+3	0.00366711	0.015	0.0175916	0.015	0.083871	0.015	0.169476	0.015	0.23031	0.015	0.393897	0.015	0.662252	0.015	0.885831	0.015	0.916405	0.015
R5P	0		0.5		1		1.5		2		3		5		10		20
+0	0.876705	0.023	0.764315	0.023	0.757872	0.023	0.657354	0.023	0.682046	0.023	0.640038	0.023	0.646113	0.023	0.6238	0.023	0.589894	0.023
+1	0.062268	0.023	0.113327	0.023	0.0947818	0.023	0.121428	0.023	0.0865597	0.023	0.0774132	0.023	0.0690349	0.023	0.0445929	0.023	0.0386996	0.023
+2	0.061027	0.023	0.0610089	0.023	0.054311	0.023	0.0902949	0.023	0.0826479	0.023	0.0528768	0.023	0.0407507	0.023	0.0411691	0.023	0.0305523	0.023
+3	0	0.023	0.0142297	0.023	0.0304485	0.023	0.0580663	0.023	0.0697091	0.023	0.0829291	0.023	0.058445	0.023	0.0285595	0.023	0.0101058	0.023
+4	0	0.023	0.04712	0.023	0.058988	0.023	0.0597097	0.023	0.0591775	0.023	0.101759	0.023	0.0977212	0.023	0.0589562	0.023	0.0502938	0.023
+5	0	0.023	0	0.023	0.00359846	0.023	0.0131471	0.023	0.0198596	0.023	0.0449834	0.023	0.0879357	0.023	0.202923	0.023	0.280454	0.023
RU5P	0		0.5		1		1.5		2		3		5		10		20
+0	0.893535	0.04	0.805054	0.04	0.789422	0.04	0.757721	0.04	0.756218	0.04	0.637383	0.04	0.763519	0.04	0.756515	0.04	0.550542	0.04
+1	0.054691	0.04	0.0926815	0.04	0.0814091	0.04	0.106735	0.04	0.0784709	0.04	0.0609346	0.04	0.0566586	0.04	0.0528667	0.04	0.0502407	0.04
+2	0.0517742	0.04	0.0452664	0.04	0.0448984	0.04	0.0590407	0.04	0.0700421	0.04	0.127664	0.04	0.0603713	0.04	0.0497394	0.04	0.0487365	0.04
+3	0	0.04	0.00757782	0.04	0.0200645	0.04	0.0405785	0.04	0.0303912	0.04	0.0631776	0.04	0.0359968	0.04	0.02621	0.04	0.0293321	0.04
+4	0	0.04	0.0468421	0.04	0.0605223	0.04	0.0282703	0.04	0.0581706	0.04	0.0788785	0.04	0.0326069	0.04	0.044825	0.04	0.084988	0.04
+5	0	0.04	0.00257846	0.04	0.00368397	0.04	0.00765414	0.04	0.00670743	0.04	0.0319626	0.04	0.0508475	0.04	0.0698436	0.04	0.236161	0.04
S7P	0		0.5		1		1.5		2		3		5		10		20
+0	0.905055	0.04	0.331961	0.04	0.132065	0.04	0.0729407	0.04	0.0690956	0.04	0.0337019	0.04	0.0721511	0.04	0.0303059	0.04	0.0158941	0.04
+1	0.0750705	0.04	0.309154	0.04	0.254995	0.04	0.164528	0.04	0.0839711	0.04	0.0375197	0.04	0.00990783	0.04	0.00295048	0.04	0.00180189	0.04
+2	0.0198747	0.04	0.220462	0.04	0.277831	0.04	0.225952	0.04	0.158456	0.04	0.100184	0.04	0.0393551	0.04	0.0109742	0.04	0.0050317	0.04
+3	0	0.04	0.0964207	0.04	0.215033	0.04	0.242404	0.04	0.238224	0.04	0.197472	0.04	0.0787103	0.04	0.0202929	0.04	0.0102844	0.04
+4	0	0.04	0.025974	0.04	0.0624167	0.04	0.148075	0.04	0.187561	0.04	0.139547	0.04	0.0510926	0.04	0.0320414	0.04	0.0103694	0.04
+5	0	0.04	0.00689262	0.04	0.036156	0.04	0.0979489	0.04	0.158456	0.04	0.254081	0.04	0.243726	0.04	0.102666	0.04	0.0403726	0.04
+6	0	0.04	0.00568895	0.04	0.0159467	0.04	0.0306022	0.04	0.0605799	0.04	0.124013	0.04	0.156385	0.04	0.110543	0.04	0.0960443	0.04
+7	0	0.04	0.00344631	0.04	0.00555661	0.04	0.0175496	0.04	0.0436564	0.04	0.113481	0.04	0.348673	0.04	0.690226	0.04	0.820202	0.04
SUC	0		0.5		1		1.5		2		3		5		10		20
+0	0.947642	0.03	0.936961	0.03	0.936843	0.03	0.922982	0.03	0.93514	0.03	0.929263	0.03	0.937744	0.03	0.867148	0.03	0.718524	0.03
+1	0.0463115	0.03	0.0569279	0.03	0.0563315	0.03	0.0680107	0.03	0.0581248	0.03	0.0572785	0.03	0.0478339	0.03	0.0599747	0.03	0.0640846	0.03
+2	0.00550794	0.03	0.00579659	0.03	0.00626778	0.03	0.00830092	0.03	0.00612517	0.03	0.0114947	0.03	0.0104936	0.03	0.0331258	0.03	0.0548063	0.03
+3	0.00028226	0.03	0.00028983	0.03	0.000484741	0.03	0.000609405	0.03	0.000483643	0.03	0.00121038	0.03	0.00187549	0.03	0.00905608	0.03	0.0203905	0.03
+4	0.000256384	0.03	2.43391e-05	0.03	7.25298e-05	0.03	9.73272e-05	0.03	0.000125952	0.03	0.000753562	0.03	0.00205287	0.03	0.0306949	0.03	0.142194	0.03
Measured MDVs not used for INST-MFA fitting
RUBP	0		0.5		1		1.5		2		3		5		10		20
+0	0.922214	0.02	0.546797	0.02	0.385778	0.02	0.26398	0.02	0.182745	0.02	0.10783	0.02	0.138453	0.02	0.0672736	0.02	0.030694	0.02
+1	0.0598749	0.02	0.328188	0.02	0.35469	0.02	0.304282	0.02	0.256749	0.02	0.152887	0.02	0.0789616	0.02	0.0245324	0.02	0.00709712	0.02
+2	0.0179108	0.02	0.0930601	0.02	0.166747	0.02	0.184383	0.02	0.198225	0.02	0.173228	0.02	0.112493	0.02	0.0569583	0.02	0.017222	0.02
+3	0	0.02	0.0248895	0.02	0.0722098	0.02	0.176322	0.02	0.217104	0.02	0.277778	0.02	0.186047	0.02	0.0892497	0.02	0.0312496	0.02
+4	0	0.02	0.00583691	0.02	0.0131136	0.02	0.0432242	0.02	0.0787238	0.02	0.127734	0.02	0.133045	0.02	0.0802799	0.02	0.0706935	0.02
+5	0	0.02	0.00122795	0.02	0.00746121	0.02	0.0278086	0.02	0.0664527	0.02	0.160542	0.02	0.351001	0.02	0.681706	0.02	0.843044	0.02
GA	0		0.5		1		1.5		2		3		5		10		20
+0	1	0.01	1	0.01	1	0.01	1	0.01	1	0.01	1	0.01	1	0.01	1	0.01	1	0.01
+1	0	0.01	0	0.01	0	0.01	0	0.01	0	0.01	0	0.01	0	0.01	0	0.01	0	0.01
+2	0	0.01	0	0.01	0	0.01	0	0.01	0	0.01	0	0.01	0	0.01	0	0.01	0	0.01
+3	0	0.01	0	0.01	0	0.01	0	0.01	0	0.01	0	0.01	0	0.01	0	0.01	0	0.01

## Sheet: S7. Proteomic LFQ Intensities
NCBI Accession		40-1	40-2	40-3	80-1	80-2	80-3	480-1	480-2	480-3	960-1	960-2	960-3
WP_010872393.1	hypothetical protein	0	0	0	0	0	0	0	5741400	0	0	0	0
WP_010872224.1	Holliday junction ATP-dependent DNA helicase RuvA	0	0	0	0	0	0	0	0	0	0	1017200	0
WP_010871751.1	molecular chaperone DnaJ	1879100	0	0	0	0	0	0	0	0	0	0	0
Q55621.1	PUR1_SYNY3 RecName: Full=Amidophosphoribosyltransferase; Short=ATase; AltName: Full=Glutamine phosphoribosylpyrophosphate amidotransferase; Short	0	0	0	0	0	0	0	0	0	0	0	4657700
AGF53555.1	hypothetical protein MYO_21290 (plasmid)	0	0	0	0	0	0	0	0	1799700	0	0	0
WP_010873677.1	molybdopterin molybdenumtransferase	0	0	0	0	0	0	0	1403300	0	0	0	0
3UJP	B Chain B, Structure Of Mntc Protein At 2.7a;gi	0	0	0	3568600	0	0	0	0	0	0	0	0
WP_010872931.1	bifunctional NAD(P)H-hydrate repair enzyme Nnr	12871000	0	0	0	0	0	0	0	0	0	0	0
WP_010872685.1	short-chain dehydrogenase	0	0	0	0	0	0	0	0	0	0	1103400	0
WP_041425827.1	hypothetical protein	0	0	0	10271000	0	0	0	0	0	0	0	0
WP_010871624.1	molecular chaperone	0	3037200	0	0	0	0	0	0	0	0	0	0
WP_010872872.1	hypothetical protein	0	0	0	0	0	0	0	0	0	0	3084000	0
WP_010873755.1	diguanylate phosphodiesterase	0	0	0	0	2093100	0	0	0	0	0	0	0
WP_010873532.1	AI-2E family transporter	0	0	0	0	0	0	0	867380	0	0	0	0
WP_010871938.1	hypothetical protein	0	0	0	0	0	0	0	0	0	0	0	1701900
WP_010872656.1	protein HglK	0	0	0	0	0	0	0	0	0	0	5092700	0
WP_010871872.1	hypothetical protein	0	0	0	0	0	0	0	0	0	0	0	2303600
AGF53615.1	hypothetical protein MYO_4590 (plasmid)	0	0	0	0	0	0	0	0	0	0	901610	0
WP_010873004.1	formamidopyrimidine-DNA glycosylase	0	0	0	0	0	0	0	0	0	0	5384400	0
WP_010872828.1	hypothetical protein	0	0	0	0	0	0	4047200	0	0	0	3359300	0
P74786.1	Y294_SYNY3 RecName: Full=UPF0426 protein ssl0294;gi	0	0	0	0	0	0	0	0	0	0	0	1175900
AGF53764.1	hypothetical protein MYO_3560 (plasmid)	0	0	0	0	0	0	0	0	0	0	0	1173300
WP_010873363.1	NrdR family transcriptional regulator	0	0	0	0	0	0	0	0	0	1581700	0	0
WP_041425990.1	aspartate carbamoyltransferase	0	0	0	0	0	0	0	0	0	0	3003700	0
WP_010873873.1	hypothetical protein	2729000	0	0	0	0	0	0	0	0	0	0	0
WP_010872229.1	peptidase	0	0	0	0	0	0	0	0	0	0	0	6385100
WP_010874282.1	hypothetical protein	0	0	0	0	0	0	0	1980000	0	0	0	0
WP_010874339.1	transcriptional repressor	2719700	0	0	0	0	0	0	0	0	0	0	0
WP_010871821.1	hypothetical protein	0	0	0	0	0	0	0	0	0	0	13204000	7864800
WP_010872571.1	CoA biosynthesis bifunctional protein CoaBC	0	0	0	0	0	0	0	0	0	2087300	0	0
WP_010871677.1	organic solvent ABC transporter substrate-binding protein	0	0	0	0	0	0	4157400	0	0	0	0	0
WP_010873343.1	potassium transporter TrkA	0	0	0	0	0	0	0	3222800	0	0	0	0
WP_010872152.1	alpha/beta hydrolase	0	0	0	0	0	0	0	0	0	0	0	1791900
WP_010872211.1	hypothetical protein	0	0	0	0	0	0	0	0	0	2714500	0	0
WP_010872186.1	CHAD domain-containing protein	0	0	0	0	0	0	0	0	0	0	1961700	0
WP_010874085.1	3(2),5-bisphosphate nucleotidase CysQ	0	0	0	0	0	0	3770300	0	0	0	0	0
WP_014407143.1	transcription-repair coupling factor	0	0	0	0	0	0	5214400	0	0	0	0	0
WP_010873651.1	ABC transporter ATP-binding protein	0	0	0	0	0	0	0	0	0	0	0	3106200
WP_020861595.1	hypothetical protein	0	0	0	0	0	0	0	0	0	0	0	2874700
Q55837.1	Y516_SYNY3 RecName: Full=Uncharacterized protein slr0516;gi	0	0	0	0	0	0	0	0	7087600	0	0	0
WP_010873081.1	hypothetical protein	0	0	0	0	0	0	0	0	0	0	1115700	0
WP_010872735.1	ribosome maturation factor RimM	0	0	0	0	0	0	0	0	0	2537500	0	0
WP_010874259.1	hypothetical protein	0	0	0	0	0	0	0	0	0	4914500	0	0
WP_010872082.1	excinuclease ABC subunit A	0	0	0	0	0	0	0	0	0	0	2855200	0
WP_010874169.1	hypothetical protein	0	0	0	0	0	0	0	0	0	0	0	3362300
AGF53709.1	hypothetical protein MYO_310 (plasmid)	0	0	0	0	0	0	1039000	0	0	0	0	0
WP_010873840.1	membrane protein	0	0	0	0	0	0	0	0	0	3169600	0	0
WP_010874331.1	ABC transporter permease	0	0	0	0	0	0	0	0	0	987870	0	0
WP_010872556.1	potassium-transporting ATPase B chain	0	0	0	0	0	0	0	0	0	0	8283400	0
WP_010874109.1	dihydroorotate dehydrogenase 2	0	0	0	0	9231300	0	0	0	0	0	0	0
WP_010872472.1	hypothetical protein	0	0	0	0	0	4145700	0	0	0	0	0	0
WP_010873350.1	50S ribosomal protein L35	0	0	0	0	0	0	0	0	0	0	4458400	0
P74313.1	ARSC_SYNY3 RecName: Full=Glutaredoxin arsenate reductase; AltName: Full=Low molecular weight protein-tyrosine-phosphatase; AltName: Full=	0	0	0	0	0	0	0	0	0	0	9204300	0
WP_010872217.1	precorrin-6B methylase	0	0	0	0	0	0	0	0	0	9201800	0	0
WP_010871427.1	glycosyl transferase family 2	0	9525700	0	0	0	0	0	0	0	0	0	0
AGF53627.1	hypothetical protein MYO_4710 (plasmid)	0	0	0	0	0	0	0	0	0	0	8293000	0
WP_010871349.1	photosystem I reaction center subunit PsaK 1	0	0	2191300	0	0	0	0	0	0	0	0	0
WP_010873162.1	dihydroorotase	0	0	0	0	0	6788200	0	0	0	0	0	0
WP_010874349.1	hypothetical protein	0	0	0	0	0	0	0	0	0	0	0	1143800
WP_010874076.1	hypothetical protein	0	0	0	0	0	0	0	0	0	0	3466800	0
WP_010872109.1	hypothetical protein	0	0	0	0	0	0	0	0	0	5918200	0	0
WP_010871445.1	peptide-methionine (S)-S-oxide reductase	0	0	0	0	0	0	0	0	0	0	0	1848700
WP_010873325.1	hypothetical protein	0	0	0	0	0	0	0	0	0	0	2453200	0
P72931.1	OBG_SYNY3 RecName: Full=GTPase Obg; AltName: Full=GTP-binding protein Obg;gi	0	0	0	0	0	0	0	0	0	0	2491100	0
WP_010873606.1	hypothetical protein	0	0	0	0	0	0	0	0	0	0	6392600	0
WP_041425759.1	HEAT repeat-containing protein	0	0	0	0	0	1077800	0	0	0	0	0	0
WP_041426055.1	pyruvate kinase	0	0	0	0	0	0	3733100	0	0	0	0	0
WP_010873917.1	hypothetical protein	0	0	0	0	0	5217600	0	0	0	0	0	0
WP_010871417.1	magnesium-chelatase subunit ChlD	0	0	0	0	0	0	1627000	0	0	0	0	0
P73955.1	NADK2_SYNY3 RecName: Full=NAD kinase 2; AltName: Full=ATP-dependent NAD kinase 2;gi	0	0	0	0	0	0	0	0	0	0	2799700	0
WP_010872409.1	photosystem II reaction center protein Psb28	0	0	0	0	0	0	0	0	0	1886200	0	0
WP_010872484.1	hypothetical protein	0	0	0	0	5136200	0	0	0	0	0	0	0
WP_010873864.1	hypothetical protein	7326200	0	0	0	0	0	0	0	0	0	0	0
WP_010871249.1	hypothetical protein	0	0	0	0	1894300	0	0	0	0	0	0	0
WP_010871533.1	dTDP-4-dehydrorhamnose 3,5-epimerase	0	0	0	0	0	0	0	0	0	0	3202500	0
Q55801.1	RNH_SYNY3 RecName: Full=Ribonuclease HI; Short=RNase HI;gi	0	0	0	0	0	0	0	0	0	0	0	2145600
WP_010872325.1	ABC transporter ATP-binding protein	0	0	0	0	0	0	0	0	4228400	0	0	0
WP_010871611.1	thiamine phosphate synthase	0	0	0	0	0	0	0	0	0	6297200	0	0
AGF53578.1	hypothetical protein MYO_4220 (plasmid)	0	0	0	0	0	0	0	0	0	0	3219500	0
WP_010873015.1	hypothetical protein	0	0	0	0	0	0	0	0	0	0	0	1715200
Q55508.1	TRPC_SYNY3 RecName: Full=Indole-3-glycerol phosphate synthase; Short=IGPS;gi	0	0	0	0	0	0	0	0	0	0	0	982300
WP_010874201.1	hypothetical protein	0	0	0	0	0	0	0	0	0	0	0	2587300
WP_010873903.1	hypothetical protein	0	0	0	0	0	2657900	0	0	0	0	0	0
WP_010871785.1	hypothetical protein	0	0	0	0	0	0	0	0	0	0	5745400	0
WP_020861649.1	hypothetical protein	0	0	23593000	0	0	0	0	0	0	0	0	0
P74117.1	Y1972_SYNY3 RecName: Full=Uncharacterized PIN and TRAM-domain containing protein slr1972; AltName: Full=Putative RNase slr1972;gi	0	0	0	0	0	0	0	0	0	0	0	2708800
WP_010872501.1	hypothetical protein	0	0	0	0	0	0	0	0	0	2406000	0	0
WP_010873934.1	metal-transporting ATPase	0	0	0	0	0	0	0	0	0	0	4982200	0
WP_014407124.1	pilus biosynthesis protein PilC	0	0	0	0	0	0	7190900	0	0	0	0	0
WP_010874220.1	diguanylate phosphodiesterase	0	0	0	0	1913100	0	0	0	0	0	0	0
WP_010872074.1	DNA-binding response regulator	0	0	0	0	0	0	0	0	0	0	0	2239500
WP_010874252.1	membrane protein	0	0	0	0	0	0	0	0	1718300	0	0	0
WP_010871391.1	hypothetical protein	0	0	0	0	0	0	0	0	6171300	0	0	0
WP_010874052.1	magnesium and cobalt transport protein CorA	0	0	0	0	0	3850000	0	0	0	0	0	0
P73367.1	AROQ_SYNY3 RecName: Full=3-dehydroquinate dehydratase; Short=3-dehydroquinase; AltName: Full=Type II DHQase;gi	0	0	0	0	0	0	0	0	0	0	0	3852200
WP_014407115.1	hypothetical protein	0	0	0	0	0	0	0	0	0	0	0	6147900
Q55971.1	DPO1_SYNY3 RecName: Full=DNA polymerase I; Short=POL I;gi	0	0	0	0	0	0	0	0	0	0	0	3501800
WP_010872625.1	hypothetical protein	0	0	0	0	0	0	0	0	0	0	2494100	0
WP_010872285.1	ATP-binding protein	0	0	0	0	0	0	0	0	0	0	0	4366500
WP_010872475.1	hypothetical protein	0	0	0	0	0	7053200	0	0	0	0	0	0
WP_010872170.1	pyridine nucleotide transhydrogenase	0	0	0	0	0	0	8638200	0	0	0	0	0
WP_010872222.1	hypothetical protein	0	0	0	0	0	0	0	0	0	0	3626100	3141400
WP_010874116.1	UDP-N-acetylmuramate--L-alanine ligase	0	0	0	0	0	0	0	4743700	0	0	0	0
WP_010871584.1	nuclease	0	0	0	0	0	0	0	0	0	4896900	4448000	4014400
WP_010872162.1	glutaredoxin	0	0	0	0	0	0	0	0	0	0	0	4879700
WP_010871839.1	sensor histidine kinase	6379100	5440000	0	0	0	0	0	0	0	0	0	0
WP_010872136.1	hypothetical protein	0	0	0	0	0	0	0	0	0	0	0	2552200
WP_010872578.1	UDP-glucose 4-epimerase GalE	0	0	0	0	0	0	0	0	0	6386900	0	5938000
WP_010873283.1	hypothetical protein	0	0	0	0	0	0	0	2610100	0	0	0	0
P74104.1	RIBBA_SYNY3 RecName: Full=Riboflavin biosynthesis protein RibBA; Includes: RecName: Full=3,4-dihydroxy-2-butanone 4-phosphate synt	0	0	0	0	0	0	0	0	0	2879700	0	0
WP_010873647.1	heterodisulfide reductase	0	0	0	0	5057600	0	0	0	0	0	0	0
WP_010873328.1	CHAT domain-containing protein	3638700	0	0	0	0	0	0	0	0	0	0	0
WP_010874274.1	hypothetical protein	0	0	0	0	0	0	0	0	0	0	0	3296800
WP_010874003.1	hypothetical protein	16820000	15872000	0	0	0	0	0	0	0	0	0	0
WP_010874320.1	alcohol dehydrogenase	0	0	0	0	0	0	0	0	0	0	10371000	7054800
4RR5	A Chain A, The Crystal Structure Of Synechocystis Sp. Pcc 6803 Malonyl-coa: Acp Transacylase;gi	0	0	0	0	0	0	0	0	0	3633400	0	0
WP_010872481.1	SIMPL domain-containing protein	16421000	22576000	0	0	0	0	0	0	0	0	0	0
WP_010874147.1	MULTISPECIES: NifU family protein	0	0	0	0	0	0	0	0	0	0	13156000	0
WP_010871369.1	MULTISPECIES: ATP synthase subunit C	0	0	0	0	0	0	0	0	0	0	0	4452100
WP_010872230.1	glycine cleavage system protein H	0	0	0	0	0	0	0	0	0	0	0	7804200
BAL34839.1	50S ribosomal protein L36	0	0	0	0	0	8122000	0	0	0	0	0	0
WP_041425792.1	permease	0	0	0	0	0	0	0	0	8819600	0	0	0
WP_010871441.1	shikimate kinase	0	0	0	0	0	7125600	0	0	7315600	0	0	0
P72588.1	DNLJ_SYNY3 RecName: Full=DNA ligase; AltName: Full=Polydeoxyribonucleotide synthase	0	0	0	0	0	0	0	0	0	5111200	0	0
AGF53802.1	ParA family chromosome partitioning protein (plasmid)	0	0	0	0	0	0	0	0	0	0	0	1796100
WP_010873623.1	hypothetical protein	0	0	0	0	0	19001000	0	0	14477000	0	0	0
WP_020861913.1	UDP-N-acetylglucosamine--N-acetylmuramyl-(pentapeptide) pyrophosphoryl-undecaprenol N-acetylgl	0	0	0	0	0	0	3954000	0	0	0	0	0
WP_010874047.1	serine protease	0	0	0	0	0	0	6503500	0	0	0	6912800	7566300
3HX1	A Chain A, Crystal Structure Of The Slr1951 Protein From Synechocystis Sp. Northe	0	0	0	0	0	0	0	0	0	1712300	0	0
WP_010871612.1	photosystem I biogenesis protein BtpA	0	0	0	0	0	0	0	0	0	0	0	4588200
WP_048908440.1	tail length tape measure protein	0	0	0	5469800	0	0	3586200	0	0	6517800	5684600	6051000
WP_010874281.1	hypothetical protein	0	0	0	0	0	0	3426300	0	0	0	0	0
WP_010872719.1	oxidoreductase	0	0	0	0	0	0	0	0	0	0	0	2780900
WP_010871282.1	phycocyanobilin lyase	0	0	0	0	0	0	0	0	0	0	0	1796700
WP_041425776.1	glycolate oxidase	5252300	0	0	0	0	8750100	0	0	0	0	0	0
WP_010871745.1	hypothetical protein	0	0	0	0	0	0	0	0	0	950370	0	0
P72785.1	MALQ_SYNY3 RecName: Full=4-alpha-glucanotransferase; AltName: Full=Amylomaltase; AltName: Full=Disproportionating enzyme; Short=D-enzyme;gi	0	0	0	0	0	0	0	0	0	0	3927700	0
AGF53553.1	hypothetical protein MYO_21270 (plasmid)	0	0	0	0	0	0	11134000	0	0	0	0	0
WP_010873426.1	UDP-N-acetylglucosamine 1-carboxyvinyltransferase	0	0	0	0	0	0	6838000	0	0	0	0	0
WP_010873597.1	hydrolase sll0601	0	0	0	0	0	0	6087200	4434400	0	4782000	5342000	0
Q55626.1	FOLD_SYNY3 RecName: Full=Bifunctional protein FolD; Includes: RecName: Full=Methylenetetrahydrofolate dehydrogenase; Includes: R	0	0	0	0	0	0	0	0	0	0	0	2015400
WP_010871666.1	hypothetical protein	0	0	0	0	0	0	3034400	0	3825100	0	0	0
WP_010872064.1	NAD(P)H-quinone oxidoreductase subunit D4	0	0	0	0	0	0	0	0	0	0	0	5319900
WP_010873501.1	hypothetical protein	0	0	0	0	0	0	0	0	0	0	0	4554100
WP_010871320.1	hypothetical protein	0	0	0	0	0	0	0	0	0	0	0	10400000
WP_010871358.1	flavin oxidoreductase	0	0	0	0	0	0	0	2783800	0	0	0	0
WP_010872212.1	hypothetical protein	0	0	0	0	0	0	5820900	4288700	6442900	0	0	5594400
WP_010871643.1	DUF86 domain-containing protein	0	0	0	0	0	0	0	0	0	0	1901300	0
WP_010873878.1	hypothetical protein	0	0	0	0	0	0	0	0	0	0	8759700	0
WP_010874133.1	sulfate-binding protein	0	0	0	0	0	0	0	0	0	8902600	8323300	8823900
WP_010874180.1	hydroxyglutarate oxidase	0	0	0	0	0	0	2825000	2600400	0	0	0	0
WP_010873401.1	histidine--tRNA ligase	0	0	0	7076400	0	0	7088900	0	0	9356700	0	0
WP_010871460.1	hypothetical protein	0	0	0	0	0	0	0	0	0	0	0	7952300
WP_010872376.1	hypothetical protein	0	0	0	0	0	0	0	0	0	0	0	49373000
AGF53477.1	hypothetical protein MYO_2510 (plasmid)	0	0	0	0	0	0	2880800	0	0	0	0	5764400
4KT0	J Chain J, Crystal Structure Of A Virus Like Photosystem I From The Cyanobacterium Synechocystis Pcc 6803;gi	0	0	0	0	4248900	0	0	0	0	0	0	0
WP_010872716.1	NADP oxidoreductase	7373600	0	0	0	0	7193000	0	0	0	5590200	6953700	6716800
WP_010873381.1	hypothetical protein	0	0	0	0	0	0	0	0	0	0	0	3435400
AGF53690.1	hypothetical protein MYO_5310 (plasmid)	0	0	0	7468600	0	0	0	0	0	0	0	0
WP_010873766.1	hypothetical protein	0	0	0	8037600	0	0	0	0	0	0	0	0
WP_010873305.1	orotate phosphoribosyltransferase	0	0	0	0	0	0	33655000	0	29483000	33064000	32956000	28552000
WP_010872990.1	hypothetical protein	0	0	0	0	0	2046200	0	0	0	0	0	0
WP_010872779.1	hypothetical protein	4274900	5231400	4776200	0	0	0	4704600	0	0	4842600	4975100	4818800
WP_010871352.1	alkaline phosphatase	0	0	0	13786000	16866000	12627000	0	0	0	0	0	0
WP_010872542.1	hypothetical protein	0	0	0	0	0	0	0	0	10933000	0	0	0
WP_041425936.1	poly-beta-hydroxybutyrate polymerase	0	0	0	0	0	0	4642000	0	5164400	10144000	9409000	10378000
WP_010871557.1	glycosyl transferase	0	0	0	0	0	0	0	2466000	0	0	0	0
WP_010873521.1	SAM-dependent methyltransferase	0	0	0	0	0	0	0	0	0	4998400	6235200	5326200
WP_010871744.1	PhoH-like protein	0	0	0	0	0	0	4412000	0	0	0	0	0
WP_010871598.1	hypothetical protein	0	0	0	0	0	0	12393000	0	0	0	0	0
WP_010871891.1	prepilin-type N-terminal cleavage/methylation domain-containing protein	0	0	0	0	0	6966000	0	0	0	0	0	0
WP_010872302.1	hypothetical protein	0	0	0	0	0	0	3336300	0	0	3555300	0	0
WP_010872968.1	hypothetical protein	0	10190000	0	0	0	0	0	0	0	0	0	0
WP_010873770.1	cysteine desulfurase activator complex subunit SufB	0	0	0	0	0	0	0	0	0	0	7610300	0
4XKC	A Chain A, Crystal Structure Of Genomes Uncoupled 4 (gun4) In Complex With Magnesium Deuteroporphyrin Ix;gi	11560000	0	0	0	0	0	0	0	0	0	0	0
WP_010873892.1	heterocyst to vegetative cell connection protein	0	0	0	0	0	0	0	0	0	0	0	1536100
AGF53569.1	hypothetical protein MYO_4130 (plasmid)	0	0	0	0	0	0	5549900	6614900	0	0	0	0
WP_010874199.1	hypothetical protein	0	0	0	0	0	0	3791200	0	0	0	0	0
WP_010873868.1	hydrolase	0	0	0	0	0	0	4528600	4956800	0	5610500	0	0
WP_010872996.1	FHA domain-containing protein	0	0	0	5540400	0	0	0	0	0	0	0	6420100
WP_010874244.1	hypothetical protein	0	0	0	9791100	0	0	0	8498600	0	0	0	0
WP_010874019.1	methylglyoxal synthase	0	0	0	0	0	0	5679100	0	6069400	5495800	5669400	5562300
WP_014407073.1	glycerol-3-phosphate dehydrogenase (NAD(P)(+))	0	0	0	0	0	0	0	0	0	0	0	3769400
WP_010872059.1	class III poly(R)-hydroxyalkanoic acid synthase subunit PhaE	0	0	0	0	0	0	0	0	0	6633100	6570000	7887700
WP_041426058.1	ammonium transporter	0	0	0	0	0	0	0	0	0	0	7148000	0
WP_010873390.1	SAM-dependent methyltransferase	0	0	0	0	0	0	3647700	0	0	0	0	0
WP_010873012.1	DNA-binding response regulator	0	0	0	0	0	0	0	8245900	0	0	0	0
2KAJ	A Chain A, Nmr Structure Of Gallium Substituted Ferredoxin;gi	0	112590000	0	0	0	0	0	0	135880000	0	0	0
WP_010872790.1	serine acetyltransferase	0	0	0	0	0	0	0	0	0	0	0	2886700
WP_010872173.1	hypothetical protein	0	0	16502000	10649000	0	0	0	0	10352000	0	0	0
WP_010874155.1	hypothetical protein	0	0	27291000	0	0	0	0	0	0	0	0	0
ALJ67828.1	cytidylate kinase	0	0	0	0	0	0	2596500	0	0	0	0	2664600
WP_020861355.1	hypothetical protein	0	0	0	0	0	0	5017000	0	0	0	0	0
WP_041425924.1	fibrillin	0	0	0	0	0	0	2929900	0	0	3790400	3506000	0
WP_010873544.1	sensor histidine kinase	0	0	0	0	0	39967000	0	0	0	0	0	0
WP_010873584.1	glycine--tRNA ligase subunit alpha	7391000	0	0	0	0	0	0	0	0	0	0	0
BAA18018.1	beta-ketoacyl-acyl carrier protein synthase III	0	0	0	0	0	0	5700800	5882200	6632900	5358500	4785400	5927600
WP_010873287.1	aminomethyltransferase	0	0	0	0	0	0	4704500	3699600	4520100	4391400	4416900	4769900
WP_010873671.1	hypothetical protein	0	0	0	0	0	0	0	0	0	0	11761000	0
AGF53781.1	hypothetical protein MYO_3730 (plasmid)	0	0	0	0	0	0	0	0	0	0	0	20405000
WP_010871750.1	hydrolase	0	8229800	0	8129000	0	0	0	6705100	0	0	0	0
P74511.1	Y1949_SYNY3 RecName: Full=Thylakoid membrane protein slr1949;gi	0	0	0	0	0	0	0	9439100	0	7278200	8016100	0
WP_010872321.1	homoserine kinase	6168800	0	6047600	0	0	7287600	0	0	0	0	0	0
WP_010874054.1	TIGR00159 family protein	0	0	0	0	0	5814200	0	0	0	0	0	0
WP_010874345.1	serine/threonine protein kinase	0	0	0	0	0	0	0	0	0	10912000	8920700	9392400
AGF53598.1	hypothetical protein MYO_4420 (plasmid)	0	0	0	0	0	0	0	0	0	0	0	6543900
WP_020862156.1	hypothetical protein	0	0	0	0	0	0	0	0	0	6003100	0	0
WP_010871823.1	hypothetical protein	8944100	0	8780000	0	0	0	7381600	9031800	0	0	0	6286700
WP_010872038.1	mannose-6-phosphate isomerase	0	0	14690000	0	7711400	0	0	0	0	0	0	0
P72978.1	CCSA_SYNY3 RecName: Full=Cytochrome c biogenesis protein CcsA;gi	0	0	0	0	0	0	0	0	0	0	0	2567800
WP_010874015.1	peptidase M61	0	0	0	13578000	0	0	0	0	0	0	0	0
WP_010871209.1	hypothetical protein	0	0	0	0	0	3042300	3498500	0	3480900	3444400	3857600	5024100
AGF53804.1	hypothetical protein MYO_3960 (plasmid)	0	0	0	0	0	0	23753000	0	0	0	19106000	0
WP_041425998.1	DUF4926 domain-containing protein	0	0	0	0	0	0	0	0	0	0	0	4143800
WP_010873464.1	thiol reductase thioredoxin	0	0	0	0	0	0	0	0	0	0	0	5347000
WP_041425845.1	circadian clock protein KaiB	0	0	0	0	0	0	0	0	0	0	0	2000000
AGF53614.1	hypothetical protein MYO_4580 (plasmid)	0	0	0	0	0	0	4736700	0	0	5662800	5186600	0
WP_010873670.1	hypothetical protein	0	8730200	8693200	0	8806700	0	0	0	0	0	0	10949000
WP_010874260.1	hypothetical protein	0	0	0	0	0	0	0	0	0	0	0	3199300
WP_010873482.1	glycolate oxidase subunit GlcD	0	0	0	0	0	0	0	0	0	0	0	2700500
WP_010871588.1	biopolymer transporter ExbD	0	0	0	0	0	0	8041000	0	8289700	0	0	0
WP_010872297.1	hypothetical protein	0	0	0	0	0	0	4162000	0	0	0	0	0
WP_010874263.1	hypothetical protein	10468000	12124000	0	0	0	10067000	0	0	9707800	0	0	0
WP_010872249.1	peptidase	0	0	0	0	0	0	0	0	0	0	6587100	0
WP_010871573.1	succinate--CoA ligase	6295500	0	0	0	5795800	5432800	0	0	0	0	0	0
WP_010873836.1	amidase	0	0	0	0	0	0	18541000	0	0	33550000	26966000	27644000
P73956.1	THF1_SYNY3 RecName: Full=Protein Thf1;gi	0	0	0	0	0	0	6249900	0	0	0	0	0
Q55505.1	DNAJ1_SYNY3 RecName: Full=Chaperone protein DnaJ 1;gi	23312000	16156000	16955000	0	0	0	0	0	0	0	0	0
WP_010873753.1	hypothetical protein	0	0	0	0	0	0	0	0	0	0	0	22400000
AGF53515.1	hypothetical protein MYO_2890 (plasmid)	0	0	0	3273200	0	3739500	2383700	0	3043900	3480600	4117900	0
WP_010871278.1	guanylate kinase	0	0	0	1485500	0	0	0	0	0	0	0	0
WP_010873958.1	hypothetical protein	0	0	0	0	0	10871000	0	0	0	0	0	0
WP_010873758.1	NAD(P)H-quinone oxidoreductase chain 5	0	0	0	0	0	0	0	0	0	0	5291000	0
ALJ68618.1	damage-inducible protein CinA	0	0	0	0	0	0	3390700	0	0	2849900	0	0
WP_010871435.1	diguanylate cyclase	0	0	0	0	0	0	4939100	0	0	0	5167800	5987000
WP_010873291.1	hypothetical protein	0	0	0	32754000	0	0	0	30253000	0	0	0	0
WP_010873210.1	hypothetical protein	0	0	0	0	0	0	0	0	0	0	0	3308000
BAL34459.1	high light inducible protein	0	0	0	0	0	0	0	0	0	0	0	9007200
WP_010873843.1	hypothetical protein	8743200	15946000	16869000	0	0	0	0	0	0	5647900	4902600	0
WP_010871853.1	sugar ABC transporter substrate-binding protein	0	0	0	0	0	0	0	0	0	9457000	10030000	0
WP_041425968.1	acetyl-CoA acetyltransferase	0	0	0	0	7338900	0	0	7939900	0	0	0	0
WP_010871738.1	transcriptional repressor	0	0	0	0	0	0	0	0	0	0	0	2986700
WP_010873857.1	glycosyl transferase	0	0	0	0	0	0	0	0	0	3617400	3703900	0
WP_010871607.1	hypothetical protein	0	0	0	0	0	0	2985800	0	3249900	0	0	0
WP_010872131.1	hypothetical protein	0	0	0	0	0	0	0	0	0	0	0	1547200
WP_010873000.1	CoA-binding protein	0	0	0	0	2168400	0	0	2317400	0	0	0	0
WP_010873709.1	membrane protein	0	0	0	15481000	0	0	0	14321000	18339000	0	0	0
WP_010872741.1	oxidoreductase	0	0	0	0	0	0	0	0	0	0	0	2063500
WP_014407076.1	response regulator	0	0	0	0	0	0	0	0	0	0	0	2332700
WP_010872593.1	hypothetical protein	0	0	0	0	0	0	11338000	0	0	0	0	11138000
BAA10280.1	anthranilate synthase component II	0	0	0	0	0	0	0	0	8618500	0	7894500	9454800
WP_010874057.1	arginine--tRNA ligase	0	0	0	0	0	0	8422300	8248500	7531900	0	8020700	7653300
WP_010873320.1	acetyl-CoA carboxylase carboxyltransferase subunit beta	0	10325000	0	0	8906000	0	10857000	0	0	12208000	9868800	0
WP_010871790.1	hypothetical protein	0	0	0	0	3574000	0	0	0	3014000	2777800	0	0
WP_010873880.1	DNA-binding response regulator	9413400	0	0	0	0	0	0	0	0	0	0	0
WP_010873749.1	phosphoribosylformylglycinamidine cyclo-ligase	24956000	0	0	0	0	0	0	0	0	0	0	0
WP_010873211.1	hypothetical protein	0	0	0	0	0	0	0	0	0	0	0	3384400
WP_010874149.1	hypothetical protein	0	0	0	0	0	0	0	0	0	6273400	6445700	0
WP_010872401.1	(2Fe-2S)-binding protein	0	6766900	0	5518900	5545100	0	0	0	0	0	3662600	4192800
WP_010872382.1	hypothetical protein	0	0	0	0	5273200	0	0	0	7414300	0	0	0
WP_010873389.1	hypothetical protein	0	0	7949500	0	0	0	5951100	0	0	4861600	0	0
WP_010872694.1	multidrug efflux RND transporter permease subunit	0	0	0	6212800	0	0	0	3982700	0	0	0	0
AAB72119.1	LytB	9797300	10679000	0	7817700	0	9392500	17222000	13550000	14965000	17511000	16103000	17814000
WP_010874322.1	haloacid dehalogenase	0	0	0	0	0	0	0	0	0	0	0	1319300
Q55823.1	YC66L_SYNY3 RecName: Full=Ycf66-like protein;gi	0	0	0	0	0	0	0	0	0	0	0	5218900
WP_010871929.1	GGDEF domain-containing protein	0	0	0	0	0	0	6113500	0	0	0	0	0
WP_010872714.1	peptidase M16	0	0	0	6516100	0	0	6550100	6058500	6425300	4253400	0	0
WP_010872442.1	orotidine 5-phosphate decarboxylase	0	0	0	0	0	0	3615900	0	0	4160000	0	0
WP_010873177.1	hypothetical protein	14480000	0	14112000	11709000	10990000	12173000	0	0	11520000	0	0	0
WP_010871768.1	hypothetical protein	0	0	0	0	25303000	0	0	0	0	0	0	0
P73426.1	ISPF_SYNY3 RecName: Full=2-C-methyl-D-erythritol 2,4-cyclodiphosphate synthase; Short=MECDP-synthase; Short=MECPP-synth	0	0	0	0	0	0	0	0	0	0	0	2275900
WP_010873427.1	class II fumarate hydratase	0	0	3600700	0	0	0	0	0	4970700	5499100	5075100	4184100
ALJ69114.1	mannose-1-phosphate guanylyltransferase	0	0	0	3379400	4132700	0	2422200	0	0	0	3001000	0
WP_010872482.1	Zn-dependent hydrolase	17342000	0	0	0	0	0	0	0	0	0	0	0
WP_010873294.1	TIGR04376 family protein	0	0	0	0	0	0	0	0	0	0	0	6797200
WP_010872058.1	ferredoxin	0	0	0	0	0	0	0	0	0	0	0	10650000
WP_010872147.1	hypothetical protein	0	76195000	65820000	0	0	0	0	28254000	29000000	0	0	0
WP_010873430.1	hypothetical protein	11923000	10306000	0	0	7269600	0	0	6277300	0	0	0	0
WP_010873854.1	UDP-N-acetyl glucosamine 2-epimerase	0	0	0	0	0	0	0	11800000	0	0	0	0
WP_010873060.1	hypothetical protein	0	0	0	0	0	0	0	0	0	0	10096000	0
WP_010871536.1	hypothetical protein	0	0	0	0	0	0	0	0	0	0	0	2061100
WP_010871944.1	hypothetical protein	50264000	37532000	0	23656000	26599000	0	20208000	23158000	20288000	0	0	0
WP_010873485.1	hypothetical protein	19556000	24199000	0	10649000	15115000	16112000	9430100	0	10895000	0	0	0
WP_010872119.1	bacitracin ABC transporter ATP-binding protein	0	0	0	0	0	0	13726000	0	10647000	0	7798200	0
WP_041426016.1	hypothetical protein	0	0	18480000	0	0	0	0	14998000	16276000	0	0	0
WP_010873536.1	UvrABC system protein B	0	0	0	0	0	0	0	3654700	0	4136400	4542900	4013300
WP_010874182.1	ATP phosphoribosyltransferase regulatory subunit	0	0	0	15364000	0	0	15606000	16479000	15351000	14778000	16391000	15308000
AGF53780.1	hypothetical protein MYO_3720 (plasmid)	0	0	0	0	0	0	0	8869700	9877000	0	0	0
WP_010872634.1	hypothetical protein	0	0	0	0	0	0	10984000	11804000	0	0	0	8264400
WP_010872151.1	histidine triad nucleotide-binding protein	0	0	0	0	0	0	0	0	0	0	0	23260000
WP_010872720.1	hydrogenase HoxU	0	0	0	7834400	0	0	0	0	0	0	8072500	0
WP_010872889.1	hypothetical protein	0	0	0	0	0	0	0	0	5917200	0	4381500	0
P74220.1	Y1534_SYNY3 RecName: Full=Putative carboxypeptidase slr1534;gi	0	0	0	6603000	8278000	0	0	0	0	0	0	0
AGF53478.1	hypothetical protein MYO_2520 (plasmid)	0	0	0	0	0	0	0	0	0	0	0	15226000
AGF53667.1	hypothetical protein MYO_580 (plasmid)	0	0	0	0	0	0	0	0	0	0	0	3882200
WP_041426015.1	hypothetical protein	0	0	0	0	0	0	0	0	0	0	0	4291100
WP_010873085.1	hypothetical protein	0	0	0	0	0	0	0	5731300	0	0	0	0
WP_010873636.1	hypothetical protein	0	0	0	0	0	0	7071800	0	6062300	6837600	7649400	0
BAL34814.1	hypothetical protein SYNPCCP_0728	0	0	0	4681300	0	0	4834400	0	0	0	0	0
WP_010874262.1	exopolyphosphatase	9124300	8808800	9073000	0	0	9498800	6344200	5835000	6601700	0	0	0
WP_010873772.1	Fe-S cluster assembly protein SufD	0	0	0	0	0	0	44758000	0	56493000	64633000	57446000	55797000
WP_010871252.1	peptide-methionine (S)-S-oxide reductase	0	0	0	0	0	0	0	0	0	15302000	0	11258000
4L6V	7 Chain 7, Crystal Structure Of A Virus Like Photosystem I From The Cyanobacterium Synechocystis Pcc 6803;gi	0	0	0	0	0	0	0	0	0	0	0	24020000
P72752.1	Y2009_SYNY3 RecName: Full=Thylakoid membrane protein ssl2009;gi	0	0	0	0	0	0	0	0	0	0	0	5687600
WP_010871734.1	peptidase	30040000	32466000	33308000	20354000	20411000	0	0	0	15097000	20164000	19528000	0
WP_010872727.1	epimerase	8164500	8195000	0	0	0	7544400	5887400	6341400	0	7743200	0	5979900
AGF52848.1	ATP-dependent RNA helicase DeaD	0	0	0	0	0	0	0	0	0	39879000	30359000	0
WP_010873277.1	BMC domain-containing protein	4839600	4494800	5121800	3717000	4077700	5355900	0	3191900	0	0	3256400	0
WP_010873877.1	hypothetical protein	0	0	0	0	0	3612500	0	0	0	0	0	0
ALJ68127.1	delta(24)-sterol C-methyltransferase	4007000	0	0	0	0	6275000	8748900	0	0	0	0	0
WP_010871835.1	hypothetical protein	0	0	0	0	0	0	0	0	0	0	0	3370600
WP_041425988.1	response regulator	0	0	31736000	15030000	0	0	0	22246000	0	0	0	0
WP_010872898.1	hypothetical protein	0	0	0	0	0	0	0	0	0	0	0	10516000
WP_010874258.1	hypothetical protein	0	0	0	0	24389000	23203000	27912000	17913000	19229000	0	29365000	23461000
P74371.1	CPXT_SYNY3 RecName: Full=Chromophore lyase CpcT/CpeT;gi	11299000	0	0	12843000	0	11643000	11199000	10959000	0	7799300	0	0
WP_010872882.1	catabolite gene activator protein	6040400	0	0	0	0	5568500	5261400	0	4968400	6197600	5056200	0
WP_010874124.1	hypothetical protein	0	27830000	0	0	26877000	0	0	23314000	0	24730000	27473000	0
WP_010872833.1	AGE family epimerase/isomerase	0	0	0	6403900	0	6160400	7958800	0	0	0	0	0
ALJ68372.1	hypothetical protein AOY38_11310	6727600	0	0	0	0	7951500	0	7488500	0	6030900	7686400	0
WP_010871511.1	hypothetical protein	0	0	0	0	0	0	0	0	0	0	0	7003400
WP_010873009.1	activator of photopigment and puc expression	0	0	0	0	0	0	0	0	0	0	0	11521000
WP_010874173.1	hypothetical protein	0	0	0	0	0	0	0	0	0	0	0	2432200
WP_014407110.1	precorrin-8X methylmutase	6721300	0	0	0	0	0	0	0	0	0	0	0
WP_010874183.1	glutaredoxin	8424600	0	0	0	0	0	0	0	0	0	0	0
WP_010873339.1	L,D-transpeptidase	0	0	0	0	0	0	0	12442000	0	0	0	0
WP_010873604.1	hypothetical protein	0	0	28437000	25435000	0	23169000	0	0	0	0	0	0
WP_010872744.1	cytochrome c oxidase subunit II	0	0	0	0	0	7621000	0	0	0	0	0	0
WP_010871668.1	magnesium chelatase	0	0	0	0	0	0	5700600	0	5732100	4881400	5905900	6111600
WP_010872029.1	magnesium transporter	0	0	0	0	0	4840000	5124800	4992100	7567600	5891700	5829600	7022800
WP_010872004.1	hypothetical protein	0	0	0	0	0	0	0	0	0	0	1374000	0
WP_010872476.1	phytoene dehydrogenase	13310000	0	0	0	0	11752000	9618100	0	8652700	12099000	12577000	0
WP_010871540.1	carbamoyl phosphate synthase large subunit	0	0	0	0	0	0	0	0	0	8489800	9267800	8465800
WP_010874291.1	polyketide cyclase	0	0	0	0	0	0	0	0	0	0	0	95335000
Q55687.1	AAR_SYNY3 RecName: Full=Long-chain acyl-	0	0	0	0	0	0	0	0	0	0	0	10642000
WP_010871523.1	multidrug MFS transporter	7384400	10582000	10217000	0	0	0	8802000	8452200	9634000	0	7499600	6547700
WP_010871873.1	hypothetical protein	0	0	0	0	0	18205000	0	0	0	0	0	0
WP_010873364.1	hypothetical protein	22684000	21474000	19105000	22523000	24656000	19417000	12637000	20750000	12997000	0	0	0
WP_010871437.1	GNAT family N-acetyltransferase	81146000	109080000	89407000	64851000	77340000	0	0	0	0	0	0	0
WP_010872116.1	hypothetical protein	0	0	0	0	0	0	3736900	0	3558300	5852000	0	0
WP_010871408.1	hypothetical protein	0	0	0	0	0	0	0	0	0	0	0	4757000
WP_010873002.1	hybrid sensor histidine kinase/response regulator	7731300	8818200	7527100	0	0	7520400	7795700	0	7810200	6649000	7367000	6148000
WP_048908424.1	ABC transporter	4879400	0	0	6179600	5069200	0	0	4930100	0	6012900	5217900	0
WP_010874022.1	carotene isomerase	0	0	0	0	2771400	3155400	3333700	2717000	0	3486400	3428000	4239300
P74644.1	KAIA_SYNY3 RecName: Full=Circadian clock protein KaiA;gi	0	0	0	0	5605200	0	4392500	5145200	4700800	6636400	6989700	5439300
WP_010874082.1	hypothetical protein	0	0	0	0	0	0	0	17413000	0	0	10369000	0
WP_010873011.1	serine/threonine protein kinase	5057900	0	0	6941500	5427400	0	4533700	6245600	0	5255600	5949300	0
WP_010872174.1	aldose 1-epimerase	0	0	0	6393800	0	0	6091800	0	0	0	0	0
WP_010872523.1	hypothetical protein	0	21024000	21179000	0	21277000	0	0	18146000	0	0	0	0
WP_010873740.1	sodium-independent anion transporter	0	0	8266700	7457600	8222400	11587000	5393200	0	0	0	0	0
WP_010874062.1	hypothetical protein	0	0	0	0	0	0	0	0	0	15529000	0	0
BAL31027.1	sensory histidine kinase NblS/DspA/Dfr/Hik33	0	0	0	0	0	0	0	3703800	0	3960200	3205000	0
WP_010872207.1	polyphosphate:AMP phosphotransferase	0	0	11125000	0	0	10610000	15007000	13640000	15133000	17241000	14475000	14327000
WP_010873720.1	hypothetical protein	0	0	0	0	0	0	0	0	0	0	0	8168400
WP_010873759.1	hypothetical protein	0	0	0	0	0	0	0	0	0	0	0	10537000
WP_010871847.1	serine esterase	0	0	0	10800000	8134000	0	0	7796200	0	0	0	0
WP_041425983.1	NAD(P)H-quinone oxidoreductase	0	0	0	0	0	0	0	0	0	0	12900000	14898000
WP_010871497.1	hypothetical protein	36818000	41783000	0	27429000	0	35160000	21487000	20149000	21514000	23564000	26080000	27792000
WP_010874072.1	5-(carboxyamino)imidazole ribonucleotide mutase	0	0	0	0	0	0	0	0	0	0	0	8867400
WP_010873626.1	gamma-glutamyl-phosphate reductase	0	0	0	11146000	12216000	0	9677600	11054000	0	0	0	8572400
Q55794.1	ARSA_SYNY3 RecName: Full=Putative arsenical pump-driving ATPase; AltName: Full=Arsenical resistance ATPase; AltName: Full=Arsenite-translocating ATP	6672200	0	7008900	0	0	0	5708100	7453000	0	9830100	10228000	9576000
WP_010873056.1	DNA mismatch repair protein MutT	0	0	0	0	0	0	0	0	0	0	0	5100100
Q55190.1	NHAS3_SYNY3 RecName: Full=High-affinity Na(+)/H(+) antiporter NhaS3; AltName: Full=Sodium/proton antiporter NhaS3;gi	0	0	0	0	0	0	13078000	5423400	14110000	13802000	12910000	14971000
WP_010873529.1	ABC transporter ATP-binding protein	0	0	0	9785600	0	0	9768400	8797000	0	0	8569400	0
WP_041425796.1	hypothetical protein	0	0	0	0	0	0	16258000	17972000	19294000	15004000	0	0
WP_010873266.1	NAD(P)H-quinone oxidoreductase chain 4-1	0	0	0	0	0	0	0	0	0	7291300	7035600	7284400
BAA17329.1	initiation factor IF-1	0	0	0	0	0	0	0	0	0	0	0	3117100
WP_010872855.1	hypothetical protein	0	0	0	0	0	0	0	0	0	0	0	5120300
WP_010873771.1	ABC transporter ATP-binding protein	0	0	0	0	0	0	10883000	0	0	15596000	13946000	12519000
WP_010871413.1	hypothetical protein	0	0	12676000	9164900	11079000	9522400	6423300	0	7185400	0	0	0
WP_010873489.1	phosphohistidine phosphatase SixA	0	0	0	7774200	7494300	0	0	7341800	0	0	0	9656900
WP_020861874.1	hypothetical protein	4853200	5115700	4476500	5691300	4916200	5359700	0	2916800	0	0	0	0
WP_010872020.1	short-chain dehydrogenase	0	0	0	0	0	6716400	0	5396600	5867100	0	0	0
WP_010873348.1	UDP-3-O-(3-hydroxymyristoyl)glucosamine N-acyltransferase	0	0	13072000	0	0	10725000	10694000	12063000	10791000	10533000	10698000	11002000
WP_010873169.1	phycobilisome protein	0	0	7228900	0	0	6245500	3621300	0	4952300	0	0	3273500
WP_010872869.1	inositol monophosphatase	0	316730000	301810000	0	146790000	0	0	0	0	0	0	0
WP_010872397.1	hypothetical protein	0	0	6850100	0	0	6958900	8463300	0	7582400	7845800	8224000	9216100
WP_010873371.1	hypothetical protein	0	0	0	9650900	9136300	8763400	9093900	8802200	0	13608000	10157000	8289500
WP_010872693.1	3-dehydroquinate synthase	0	0	0	8554000	0	0	0	10438000	0	7781000	0	0
P73863.1	NHAS1_SYNY3 RecName: Full=Low-affinity Na(+)/H(+) antiporter NhaS1; AltName: Full=Sodium/proton antiporter NhaS1;gi	15935000	17113000	18592000	0	12505000	14451000	0	0	13892000	16498000	0	16633000
WP_010872451.1	hypothetical protein	0	8958400	24274000	0	0	0	0	0	0	0	0	0
P74430.1	NADK1_SYNY3 RecName: Full=NAD kinase 1; AltName: Full=ATP-dependent NAD kinase 1;gi	7644900	9384500	8920900	0	6300600	6293600	5456800	0	5535700	6842700	7332300	0
WP_010872226.1	pyridine nucleotide-disulfide oxidoreductase	0	0	0	0	6084400	0	9245100	8849000	9302700	0	7570200	6958700
WP_010872636.1	global nitrogen regulator	17113000	21519000	22604000	0	18231000	16411000	16726000	12480000	16790000	16720000	15811000	16431000
P72780.1	HHOA_SYNY3 RecName: Full=Putative serine protease HhoA; Flags: Precursor;gi	6966500	0	0	0	0	0	7156900	7485100	7314600	9700700	9428200	16521900
WP_010872322.1	aminoglycoside phosphotransferase	0	0	0	0	0	0	0	0	0	0	0	11303000
P74514.1	Y989_SYNY3 RecName: Full=Probable transcriptional regulatory protein slr0989;gi	0	0	0	0	0	0	0	0	0	3835000	0	0
WP_010873230.1	hypothetical protein	24844000	0	16334000	12060000	12090000	10536000	0	14210000	0	0	11263000	0
WP_010872005.1	hypothetical protein	10791000	12967000	0	0	0	0	13241800	0	9315700	0	5182500	0
WP_010871375.1	magnesium chelatase	8281200	16367000	0	0	0	9712600	10010000	0	11516000	11182000	11963000	10656000
AGF53822.1	hypothetical protein MYO_820 (plasmid)	10138000	11933000	0	14644000	0	11353000	9742000	0	11303000	0	0	11420000
WP_010873151.1	hypothetical protein	11903000	0	0	0	0	0	0	0	11702000	19267000	17426000	0
WP_010873022.1	membrane protein	0	0	0	0	0	0	0	8073400	0	13756000	13550000	12948000
WP_010873098.1	hypothetical protein	0	0	0	0	0	0	0	0	0	0	0	4256100
WP_010872731.1	FAD-linked oxidase	0	6752800	0	4868700	6979400	0	4502400	0	0	7899700	6624100	5274800
WP_010872205.1	hypothetical protein	0	0	0	0	0	0	0	0	0	0	0	1590300
WP_010871420.1	alanine dehydrogenase	0	0	0	0	0	0	5726000	6599300	0	0	0	0
WP_010871610.1	hypothetical protein	0	0	0	5113000	0	0	6023200	6176700	5627800	5351100	6292900	5968600
WP_020861636.1	N-acetylmuramic acid 6-phosphate etherase	6594600	0	0	0	5463100	6656300	5335400	6123700	7462800	5345700	5509000	5710000
WP_010873116.1	hypothetical protein	8341900	0	0	10272000	7644000	9613100	7082500	0	7013000	9115100	8617400	7956700
P73553.1	MSCL_SYNY3 RecName: Full=Large-conductance mechanosensitive channel;gi	0	0	0	0	0	0	0	0	0	0	0	7972400
WP_010872399.1	polar amino acid ABC transporter ATP-binding protein	11952000	14460000	12692000	0	0	12570000	10742000	10802000	10706000	0	8655400	0
WP_010873583.1	hypothetical protein	0	0	0	0	8609500	0	9103100	9421800	0	11633000	11388000	16708200
WP_010873551.1	epimerase	0	0	0	0	0	4711000	5014000	0	5481700	0	5485800	5413000
P73374.1	Y1967_SYNY3 RecName: Full=Uncharacterized RNA methyltransferase sll1967;gi	9076000	0	7998600	6116800	0	7332300	8696700	8168400	8256100	9006000	9578600	0
P42349.2	Y1242_SYNY3 RecName: Full=Uncharacterized methyltransferase sll1242; AltName: Full=ORF N;gi	0	0	0	0	0	0	19593000	18371000	0	0	0	15828000
WP_010873454.1	hypothetical protein	34687000	36015000	31868000	14039000	15393000	17035000	7631200	0	0	0	0	0
P73077.2	PARC_SYNY3 RecName: Full=DNA topoisomerase 4 subunit A; AltName: Full=Topoisomerase IV subunit A;gi	0	0	0	25214000	40689000	28547000	45288000	33703000	0	0	33651000	40426000
WP_010873039.1	fructose 1,6-bisphosphatase	8045900	0	0	9379000	14943400	7789400	7435200	0	0	0	0	8087600
WP_010873321.1	hypothetical protein	11599000	13447000	14183000	6560600	9317800	9873200	0	0	6076700	0	0	0
4RZI	C Chain C, Crystal Structure Of Phab From Synechocystis Sp. Pcc 6803;gi	0	0	0	0	0	0	17741000	0	0	19109000	16309000	0
WP_010871796.1	tyrosine--tRNA ligase	0	0	0	5401800	6892300	7507800	6006400	5316500	5601100	7354200	5677700	7298200
WP_010872774.1	deoxycytidine triphosphate deaminase	0	0	11107000	10879000	11803000	0	14406000	10531000	0	12144000	12273000	0
WP_010874177.1	carbamoyl-phosphate synthase small chain	0	0	0	0	9419200	0	0	6925100	0	0	0	0
WP_010872797.1	hypothetical protein	27615000	32045000	32105000	0	0	0	0	0	0	0	27127000	0
WP_010873783.1	ribosomal protein S12 methylthiotransferase RimO	0	0	0	9058000	10064000	0	10357000	10837000	9864000	10091000	10211000	9828200
WP_010871393.1	hypothetical protein	0	0	0	11428000	0	0	16921000	16285000	20711000	0	0	0
WP_010872343.1	UDP-N-acetylmuramoylalanine--D-glutamate ligase	8613100	6992000	7943300	7789800	8374400	8664500	11490000	11152000	8627700	10579000	10871000	9679000
WP_010871402.1	hypothetical protein	0	0	0	0	0	0	0	0	0	0	0	8578500
WP_010871424.1	peptide-methionine (R)-S-oxide reductase	0	0	0	0	0	0	0	0	0	37284000	37620000	31045000
WP_010873324.1	hypothetical protein	24987000	24955000	20256000	11110000	10530000	0	10847000	0	11364000	24002300	17367000	21061400
WP_010871718.1	1-deoxy-D-xylulose-5-phosphate synthase	9484100	0	0	0	0	0	11155000	9771400	0	9767800	9668800	9960200
WP_010872294.1	hypothetical protein	0	0	0	0	0	25005000	23411000	37839000	29379000	26062000	24189000	28459000
WP_010871318.1	anthranilate synthase component I	13591000	14136000	16683000	0	0	13963000	10006000	0	0	0	0	0
WP_010872307.1	D-alanine--D-alanine ligase	11276000	0	9450200	0	0	10013000	16456000	14108000	18136000	17368000	14910000	17419000
WP_010874132.1	hypothetical protein	7978800	8285000	8530800	6777200	7518600	7946600	8192500	5941000	6184200	7902300	8009900	0
WP_010872007.1	MULTISPECIES: hypothetical protein	12122000	16476000	14909000	0	11303000	15976000	17250000	0	19599000	12095000	12474000	15034000
WP_010873524.1	protein mrp	0	0	0	0	0	12536000	14339000	12630000	14499000	19611000	18512000	18044000
AGF53502.1	hypothetical protein MYO_2760 (plasmid)	0	0	0	0	0	0	17993000	18246000	21638000	16983000	27297000	0
WP_014407111.1	mannose-1-phosphate guanylyltransferase	11480000	0	0	11333000	0	14231000	13555000	12574000	12147000	14179000	13464000	12802000
WP_010872166.1	NAD(P) transhydrogenase subunit alpha	10859000	10912000	10356000	9763700	9982000	11420000	9978400	9784700	10903000	0	7589100	0
WP_010872857.1	Universal stress protein Sll1388	10810000	0	9905600	9271200	12305000	8100800	5988400	7731300	0	10147000	11398000	0
ALJ68079.1	dihydroneopterin aldolase	9077800	10351000	8829800	0	0	9703500	9055700	7600700	0	8831500	9307000	10215000
WP_010872312.1	5-oxo-1,2,5-tricarboxylic-3-penten acid decarboxylase	0	0	0	0	0	5165400	4044900	0	0	4426300	0	4771500
WP_010873018.1	UDP-N-acetylmuramyl peptide synthase	0	0	0	5797800	6965700	7134700	7904500	6551000	0	0	0	7194800
WP_010872868.1	hypothetical protein	10196000	11204000	10408000	0	9620400	9536100	11345000	10028000	10487000	8594500	9679200	8000200
P74638.1	ACCA_SYNY3 RecName: Full=Acetyl-coenzyme A carboxylase carboxyl transferase subunit alpha; Short=ACCase subunit alpha; Short=Acetyl-CoA car	0	0	0	7693000	0	7648900	7544300	7209900	8102400	7903600	7805800	8768900
WP_010871215.1	arginine decarboxylase	0	0	4285900	0	0	4830400	4733300	0	5902100	6131900	5110200	5370000
WP_020861449.1	hypothetical protein	0	0	0	10332000	7198500	0	15843200	6368600	8165800	6550000	6305800	6911800
WP_010874075.1	chromosome partitioning protein ParA	9313500	14861000	14092000	9876400	9568100	13953000	10501000	0	10328000	9977700	9082200	10862000
WP_010874036.1	magnesium protoporphyrin IX methyltransferase	9300000	11729000	10451000	8229200	9585800	8891700	7971900	8463500	7933000	7985300	7396400	9198600
WP_010874010.1	chemotaxis protein	0	0	0	42397000	22765000	29396000	35642000	22928000	38286000	0	0	31952000
WP_010873805.1	cobalamin biosynthesis protein CobW	0	0	0	0	0	0	8902300	9740300	0	7277300	7713700	7353200
WP_010873192.1	Xaa-Pro aminopeptidase	0	0	0	0	0	15704100	8393600	15812900	17302100	23702000	21648000	21783000
WP_010871984.1	cytochrome c6	0	0	0	0	0	0	30721000	22382000	23616000	0	0	0
WP_010871271.1	adenylate kinase	0	0	0	14697000	0	0	11886000	0	0	0	0	0
WP_041425929.1	short chain dehydrogenase	29079000	31045000	27738000	16873000	18055000	23366000	12634000	0	14060000	21214000	19815000	19266000
WP_010872360.1	glucose dehydrogenase	10663000	9191900	0	8811600	0	9562500	12857000	9485000	11417000	14126000	11926000	12550000
WP_010872120.1	nitrate transport ATP-binding protein NrtC	0	0	0	9347900	7841700	7941800	18017000	16241000	16197000	13385000	12362000	12235000
WP_010872768.1	hypothetical protein	0	25204000	0	25766000	28666000	0	25637000	24788000	0	20828000	16910000	0
WP_010871272.1	4-hydroxy-tetrahydrodipicolinate reductase	0	0	0	10203000	13838000	0	7009700	11591000	0	0	7689100	8242500
WP_041426006.1	flavin oxidoreductase	13105000	11813000	11827000	0	7116000	8245800	6710800	0	4819600	8901800	9513300	8820700
WP_010873020.1	peptidase M16	0	0	0	10240000	0	0	11567000	12220000	13482000	10524000	10723000	10213000
WP_010872432.1	phosphoribosylglycinamide formyltransferase 2	0	0	31093000	18658000	22631000	0	24875000	20279000	24323000	23774000	20894000	25786000
WP_020862100.1	ABC transporter ATP-binding protein	10533000	11398000	10589000	0	9591500	8304000	7415600	7667400	8177900	7167500	7021500	0
2I4B	A Chain A, Crystal Structure Of Bicarbonate Transport Protein Cmpa From S	0	0	0	0	0	0	0	0	15885000	40514000	76156000	82904000
WP_010874325.1	hypothetical protein	0	22542000	0	12188000	0	0	0	23009000	18564000	0	10777000	0
P74211.2	PDXH_SYNY3 RecName: Full=Pyridoxine/pyridoxamine 5-phosphate oxidase; AltName: Full=PNP/PMP oxidase; Short=PNPOx; AltName: Full=Pyridoxal 5-p	0	0	8218800	0	6134200	0	6859400	5415000	5298300	0	5733200	6707000
WP_010873072.1	hypothetical protein	0	0	13397000	18521000	0	13434000	15222000	12988000	0	0	11310000	14367000
WP_010873895.1	phosphoenolpyruvate synthase	13719000	14904000	15783000	25268000	29271000	31006000	16421000	18208000	16210000	16380000	10046000	11721000
WP_010873884.1	phosphomethylpyrimidine synthase	0	0	0	0	0	0	5965900	0	0	9580700	9403000	9560600
WP_010871863.1	hypothetical protein	6072100	0	0	0	0	0	0	0	0	14100000	24597000	23411000
WP_010872092.1	hypothetical protein	0	5956800	0	6025300	5903000	6460500	6381200	5881600	6510100	6180400	5384900	5622700
WP_010873539.1	phosphoribosylglycinamide formyltransferase	0	19709000	0	0	16506000	0	19516000	16862000	0	22967000	21940000	19120000
WP_010872725.1	phosphoglucosamine mutase	17960000	0	0	14856000	18173000	18118000	17087000	15626000	15862000	13785000	15696000	14241000
WP_010871833.1	thioredoxin family protein	36520000	62009000	50556000	27082000	25378000	22604000	20135000	39171000	0	0	24670000	12105000
ALJ67344.1	hypothetical protein AOY38_05530	0	0	0	0	0	0	30168000	0	0	0	0	0
WP_010871587.1	biopolymer transporter ExbB	0	0	0	0	0	0	0	0	0	0	0	5203500
WP_010873492.1	thiamine biosynthesis protein ThiS	20067000	0	16435000	18848000	21637000	15665000	18070000	28257000	25260000	22130300	21276000	13126000
WP_010873329.1	lactoylglutathione lyase	0	15372000	23993000	16645000	16277000	0	20799000	21018000	17116000	19521000	25779000	19218000
WP_010872684.1	dihydrofolate reductase	19633000	18912000	17754000	14526000	0	13609000	0	0	10631000	0	0	0
P73935.1	APT_SYNY3 RecName: Full=Adenine phosphoribosyltransferase; Short=APRT;gi	7273000	7842500	6889800	0	9615100	0	0	0	0	0	0	4120600
4A46	C Chain C, Crosstalk Between Cu(i) And Zn(ii) Homeostasis;gi	0	0	0	0	0	0	39882000	51991000	49997000	71656000	79759000	48372000
WP_010872605.1	squalene-hopene cyclase	9050400	0	7741900	0	6148000	0	0	0	0	0	8112600	7606500
WP_010871386.1	hypothetical protein	16192000	15400000	0	12385000	14777000	14102000	13169000	11553000	10025000	13945000	13115000	14325000
WP_010872815.1	imidazole glycerol phosphate synthase cyclase subunit	7472600	0	7261500	0	7884800	7452600	6108400	0	0	6915400	7090000	7343800
WP_010872327.1	hypothetical protein	0	0	0	0	0	0	0	0	0	0	31687000	0
WP_010873979.1	reactive intermediate/imine deaminase	0	0	0	20416000	0	0	23858000	53822000	51457000	0	46242000	23431000
P74250.1	GPX1_SYNY3 RecName: Full=Hydroperoxy fatty acid reductase gpx1;gi	0	0	0	0	0	0	0	0	0	0	0	5093000
WP_020862159.1	ABC transporter	9409600	10538000	10508000	7020200	7142100	9475400	10764000	7803400	10999000	9040100	9175600	10504000
WP_011153856.1	arsenate reductase ArsI2	0	0	0	7053800	7747800	0	7441400	8842000	6530300	8182000	8578600	7556700
Q55403.1	Y575_SYNY3 RecName: Full=Thylakoid membrane protein slr0575;gi	0	0	0	0	0	0	0	0	0	0	0	19403000
WP_010871622.1	hypothetical protein	39939000	0	43943000	27301000	40696000	0	31456000	0	28145000	25458000	26981000	0
WP_010872410.1	peptide ABC transporter substrate-binding protein	0	11791000	0	0	11316000	0	12780000	14212000	13626000	13561000	11410000	11798000
AGF53641.1	hypothetical protein MYO_4850 (plasmid)	0	0	0	0	0	0	0	0	0	0	0	19616000
WP_010873734.1	GDP-fucose synthetase	0	0	0	0	0	0	8910300	0	0	10791000	10168000	11035000
WP_010874356.1	cobalamin biosynthesis protein CobW	5783400	0	0	0	0	0	0	0	5828300	7367400	7553000	0
WP_010873616.1	hypothetical protein	0	68642000	70614000	42914000	0	33979000	0	39265000	45154000	0	0	0
WP_010872522.1	hypothetical protein	0	30625000	0	27690000	34942000	0	29324000	54223000	40519000	0	27260000	0
WP_020861618.1	glutamine ABC transporter	22427000	20357000	21346000	17863000	22154000	20410000	24340000	18431000	21759000	21000000	19862000	17225000
WP_010873665.1	methionine synthase	0	0	0	0	0	13538000	12755000	12153000	0	11193000	0	0
WP_010873745.1	magnesium chelatase	0	11951000	11970000	0	0	0	0	0	0	0	12472000	0
WP_010874268.1	hypothetical protein	0	0	0	0	0	0	0	0	0	0	0	5407200
WP_041425946.1	N-acetylmuramoyl-L-alanine amidase	0	48453000	41202000	50477000	0	38769000	59251000	66792000	0	38045000	45881000	59013000
WP_010873073.1	hypothetical protein	0	0	13801000	0	0	11968000	21108000	22391000	15949000	10575000	15504000	12576000
WP_010874070.1	hypothetical protein	15731000	16787000	19520000	0	8945300	15456000	9745500	11615000	12840000	12478000	12386000	10577000
WP_010872368.1	glutamyl-tRNA reductase	51034000	53933000	52398000	38064000	32029000	34723000	0	0	11513000	0	0	0
WP_020862248.1	hypothetical protein	0	0	0	0	0	0	0	12489000	0	0	0	0
P73092.1	CPXS2_SYNY3 RecName: Full=Chromophore lyase CpcS/CpeS 2;gi	0	0	0	0	0	0	0	6982600	0	0	0	0
WP_010873888.1	polyphosphate kinase	17054000	21080000	20844000	17839000	15649000	20069000	13367000	12041000	13955000	14720000	14795000	17029000
WP_014407092.1	protochlorophyllide reductase	0	0	0	0	17464000	0	20630000	24320000	0	24022000	22846000	17216000
AGF51875.1	hypothetical protein MYO_116270	26505000	0	0	0	20150000	38186000	33114000	28177000	27371000	34711000	36536000	27877000
WP_010871830.1	response regulator	0	0	9317700	0	0	0	6769300	17670000	13239000	0	0	0
WP_010873831.1	hypothetical protein	0	0	0	0	0	0	28288000	12066000	8708500	15247000	14505000	31384000
WP_010871717.1	hypothetical protein	35849000	16744000	0	0	0	0	14060000	23014000	0	77422000	76116000	87454000
WP_010872293.1	2-deoxyribose-5-phosphate aldolase	5100200	5578200	6685500	5563400	5525300	0	11804100	4937200	0	6682900	7554600	14703300
WP_010873373.1	hypothetical protein	4590700	4973300	5835100	7593400	0	7134000	4994000	0	0	5565800	7801400	7547100
WP_010874290.1	hypothetical protein	36607000	0	0	23598000	27351000	23503000	19631000	28665000	26396000	0	29247000	15187000
ALJ68684.1	ferredoxin--nitrite reductase	11689000	34237000	33937000	13864000	20099000	15656000	22034000	24869000	24857000	13066000	30419000	16091000
WP_010872036.1	PLP-dependent threonine dehydratase	12712000	13772000	12729000	11086000	10861000	12482000	10481000	10513000	9730900	10405000	10142000	8770600
WP_010871319.1	farnesyl-diphosphate synthase	8331000	11407000	10383000	9731000	10450000	9415700	9773900	9452200	9473200	8785700	8708700	9105000
WP_010873525.1	acetyl-CoA carboxylase biotin carboxylase subunit	9262800	9069900	8920200	0	11431000	9470500	8465600	9984800	7736700	8092400	8506000	7555000
WP_041425868.1	hypothetical protein	10322000	12461000	11826000	9869800	10028000	11156000	8246200	8034700	10358000	8294700	8477700	8842000
WP_010873632.1	bifunctional protein PyrR	19585000	22744000	26790000	18231000	18737000	19427000	10666000	11120000	15930000	18271000	18205000	17180000
WP_010872502.1	hypothetical protein	0	0	0	9960200	8555900	9270500	8468500	10215000	8594000	0	0	7861200
WP_010872985.1	hypothetical protein	127860000	133710000	126170000	172260000	120260000	140810000	209470000	208330000	223250000	243180000	235960000	221250000
BAL31853.1	phosphoribosyl aminoidazole succinocarboxamide synthetase	13361000	12742000	13471000	10555000	12088000	12948000	16001000	13676000	15719000	17381000	18468000	17809000
WP_010873779.1	general secretion pathway protein GspE	9491600	8596400	10467000	10868000	8644900	8373700	7433900	10018000	11152000	9363800	7577800	9054100
AGF53540.1	hypothetical protein MYO_21140 (plasmid)	19082000	19467000	20078000	28478000	15229000	31229000	14227000	11995000	18060000	15080000	15485000	30356000
WP_010873555.1	phenylalanine--tRNA ligase subunit alpha	23081000	25846000	25167000	19454000	20573000	24082000	23159000	18344000	21822000	23166000	21751000	22727000
WP_010873176.1	hypothetical protein	6343300	6926500	7112400	0	6005800	7953400	8512400	7041300	8499800	9947500	8806700	8545600
WP_010871277.1	RND transporter	11603000	12789000	10988000	9767800	0	9256200	10387000	9548800	10418000	13266000	13951000	12380000
WP_010872604.1	acetolactate synthase	0	0	8496100	7387300	7308500	7725000	7921600	9050900	9553700	7572500	7990600	8480000
WP_014407145.1	sensor histidine kinase	0	0	0	0	0	25426000	27173000	31423000	22506000	27434000	21915000	20823000
WP_010872466.1	phosphate ABC transporter substrate-binding protein PstS	0	0	0	0	0	0	0	0	0	119815000	83537000	100435000
WP_010871620.1	hypothetical protein	0	0	0	0	0	0	0	0	0	343950000	339520000	264950000
WP_014407131.1	Ig-like domain repeat protein	0	0	0	17948000	16906000	12644000	28836000	38673400	24191000	0	20729000	12128000
WP_020862140.1	hypothetical protein	0	17764000	13948000	24347000	0	16429000	11965000	7787200	0	0	0	9104100
WP_010873164.1	hypothetical protein	0	0	0	12166000	9497300	0	27234000	28352000	28354000	22929000	23784000	15190000
BAL36746.1	hypothetical protein SYNPCCP_2660	11628000	0	0	8983700	10010000	10110000	19528400	8088000	8406400	11486000	10057000	15472000
WP_010873500.1	glutathione S-transferase	0	12599000	0	0	8406100	10280000	7907900	7399500	0	9430800	9908000	11488000
WP_010871961.1	protein translocase subunit SecY	32693000	39543000	42369000	19259000	25969000	31782000	24662000	16356000	31336000	33892000	24855000	30358000
WP_010871398.1	uracil phosphoribosyltransferase	22623000	24089000	21241000	18184000	20176000	18881000	15359000	13589000	12609000	18926000	17821000	17836000
WP_010871421.1	pyridoxine 5-phosphate synthase	0	0	0	19119000	16791000	20500000	24588000	20200000	16159000	0	20280000	23847000
WP_010871340.1	agmatinase	0	0	0	15958000	13219000	15293000	13223000	14922000	13751000	0	17265000	0
WP_010873366.1	ribosome-binding factor A	6639600	0	0	24272000	24925700	22932000	16127900	7955400	4609800	7169100	8106300	9243800
AGF53648.1	hypothetical protein MYO_4920 (plasmid)	28065000	0	25681000	32872000	23084000	30966000	21401000	32695000	27843000	0	41634000	25525000
WP_010872355.1	cysteine lyase	0	0	0	0	0	0	15202000	13366000	0	0	17416000	14723000
WP_010873552.1	homoserine dehydrogenase	11149000	12047000	11750000	0	11437000	0	15321000	11207000	12668000	14811000	14298000	14522000
WP_010872944.1	MULTISPECIES: 30S ribosomal protein S12	0	0	0	0	0	0	0	0	0	0	0	35051000
WP_010873846.1	hypothetical protein	9897900	22991000	11254000	0	10951000	21238600	13898400	9738300	8486100	8731400	23926000	17423200
WP_010873136.1	hypothetical protein	0	0	0	17322000	20091000	17037000	23683000	34159000	39129000	0	28551000	17025000
WP_010873736.1	50S ribosomal protein L33	0	0	0	0	0	0	0	0	0	0	0	30671000
WP_010871367.1	ATP synthase subunit B	0	0	0	0	0	0	0	0	0	0	0	39103000
ALJ67590.1		18623000	14602000	15646000	8827700	9095800	14139000	8784000	8656500	12862000	10766000	0	8359600
WP_010872388.1	threonine synthase	14153000	16034000	14315000	14440000	14344000	13364000	17498000	17470000	0	13906000	14413000	13146000
P74308.1	AKR_SYNY3 RecName: Full=Aldo/keto reductase slr0942; Short=AKR; AltName: Full=AKR3G1;gi	0	0	0	0	22555000	0	10717000	20084100	10625000	7018300	10889000	7814000
P73145.1	SSB2_SYNY3 RecName: Full=Thylakoid-associated single-stranded DNA-binding protein slr1034; Short=Thylakoid-associated SSB;gi	0	0	0	0	0	7305700	6871400	0	0	0	0	0
WP_010873293.1	hypothetical protein	9872700	12184000	12174000	9836800	9277000	10178000	8708100	8122900	8259300	9091900	8882200	9121600
WP_010874093.1	4-hydroxy-tetrahydrodipicolinate synthase	27881000	0	0	26843000	27699000	33958000	59582000	53275000	35343000	44259000	72826000	67322000
WP_014407071.1	response regulator	7458300	7371700	6178800	10900000	9659200	13489000	12718000	10652000	11158000	11842000	13183000	12645000
P73832.1	CPHB_SYNY3 RecName: Full=Cyanophycinase;gi	13644000	0	0	8918100	11329000	0	13865000	12108000	15596000	15257000	11347000	38436000
WP_020862276.1	urease subunit beta	67710000	56230000	50782000	20539000	18295000	0	0	43272000	36482000	0	0	0
WP_010873437.1	GMP synthetase	12398000	15423000	15694000	12463000	13402000	0	13768000	15540000	13698000	14446000	15000000	15955000
WP_010871988.1	hypothetical protein	0	0	0	0	35570000	0	41620700	24255000	0	0	30335000	23568000
P73735.1	NDBB_SYNY3 RecName: Full=Demethylphylloquinone reductase NdbB;gi	10408000	12423000	10852000	8532800	8280600	8096500	6569400	6861700	7756300	12966000	13539000	12552000
WP_041425784.1	ATP-dependent DNA helicase PcrA	14904000	14737000	15554000	14466000	14461000	14382000	13867000	13778000	15070000	15795000	15225000	16113000
WP_010874161.1	pyrroline-5-carboxylate reductase	40238000	44594000	40045000	29388000	28614000	29195000	21819000	18285000	20134000	25345000	22471000	24241000
WP_010874224.1	glycoside hydrolase	25795000	28416000	0	17769000	19903000	22874000	26373000	20183000	27548000	24071000	23698000	22187000
P73676.1	PSBY_SYNY3 RecName: Full=Photosystem II protein Y;gi	0	0	0	33076000	0	0	32680000	22594000	0	32904000	30522000	0
WP_010873980.1	NADP-specific glutamate dehydrogenase	20209000	21333000	22246000	0	0	15798000	18129000	0	0	23095000	22570000	0
P73055.1	Y3122_SYNY3 RecName: Full=Uncharacterized protein ssr3122;gi	0	0	42820000	34400000	39753000	0	37855000	52250000	0	41737000	52580000	31557000
WP_010873571.1	30S ribosomal protein S14	0	0	0	29538000	40012000	23645000	21595000	28508000	13538000	30616000	24255000	50270000
WP_010871702.1	FAD-dependent thymidylate synthase	10389000	9460000	10296000	13104100	6902700	8657700	19742600	6289800	11043000	10369000	10392000	11450000
WP_010872408.1	hypothetical protein	28559000	21825000	18142000	23827000	0	15217000	20604000	27706000	0	21436900	28492000	13642000
WP_010874158.1	aspartate kinase	106860000	107420000	104500000	110440000	107200000	100080000	115600000	0	104810000	115320000	107310000	115610000
WP_010872032.1	hypothetical protein	0	0	0	0	0	0	34337000	41292000	49681000	23631000	29282000	20244000
WP_010873687.1	hypothetical protein	17985000	18760000	18811000	18222000	17680000	20114000	22439000	18991000	24367000	22075000	19038000	20218000
BAL37203.1	anhydro-N-acetylmuramic acid kinase	8771900	7618200	7942700	8415000	0	18777900	16809600	8058700	0	22643300	18738900	18575100
WP_010873827.1	phosphoribosylformylglycinamidine synthase subunit PurQ	18259000	20518000	19581000	12145000	16079000	16103000	16164000	11680000	16832000	15502000	15640000	16596000
WP_010873968.1	magnesium-transporting ATPase	12955000	0	0	0	0	10926000	16600000	17938000	20120000	32265000	30333000	34771000
AGF53432.1	hypothetical protein MYO_260 (plasmid)	0	0	0	24140000	0	7798600	35867000	32508000	6467800	0	13971000	5708600
WP_010871501.1	DNA polymerase III subunit beta	12407000	12327000	0	12114000	15157000	16376000	16167000	14985000	17287000	16349000	16731000	23962100
WP_010874154.1	RNA polymerase sigma factor SigA	7055200	7292200	6939800	4903000	5882400	5922300	6544800	6126000	6954000	6342400	5378500	6259100
WP_010874055.1	diaminopimelate decarboxylase	17602000	17701000	19628000	21515000	21213000	17879000	20739000	25036000	20196000	16880000	20193000	19776000
P74645.1	KAIB_SYNY3 RecName: Full=Circadian clock protein KaiB;gi	11152000	0	0	21584000	8524300	19337000	26175000	9777800	13996000	17660000	28278000	30966000
WP_010873066.1	hypothetical protein	22694000	34043000	0	23135000	39532000	19314000	0	23655000	9588100	0	19665000	19931500
WP_010871855.1	hypothetical protein	14074000	0	0	20455000	16974000	16609000	14417000	18555000	14249000	16938000	16199000	25575000
WP_010871404.1	carbon dioxide concentrating mechanism protein CcmL	8307000	8234800	7002700	13056000	7615600	10641000	12930000	10320000	12408000	13155000	12161000	10584000
WP_010872003.1	nitrogenase	8791500	8370900	9075700	5617200	6518100	8716200	7586800	5007200	9547400	7733800	7625200	7461900
WP_010872411.1	hypothetical protein	23974000	0	20862000	0	15183000	10201000	55450000	28875000	25791000	31813000	37838000	50629000
WP_010872535.1	2-phosphosulfolactate phosphatase	19836000	18774000	18153000	18157000	20809000	20340000	21288000	22092000	17622000	20483000	17917000	20188000
WP_010872361.1	hypothetical protein	103670000	90570000	94477000	0	0	0	0	58202000	60340000	48792000	59729000	37942000
WP_010872356.1	hypothetical protein	8583000	9302500	0	9730200	9859600	10733000	12185000	11226000	12227000	11325000	11374000	11843000
P74646.1	KAIC_SYNY3 RecName: Full=Circadian clock protein kinase KaiC;gi	11466000	12242000	11399000	0	12118000	10330000	10257000	11435000	10330000	13306000	13931000	25250000
AGF53486.1	two-component response regulator (plasmid)	9278500	8668000	9695300	7519800	8568700	9735700	9648900	8333100	10802000	9608800	10046000	11064000
WP_010872115.1	hypothetical protein	14000000	13747000	12176000	10849000	11753000	12116000	14618000	11535000	15239000	12986000	13594000	13092000
WP_010871520.1	translation initiation factor IF-3	29897000	32578000	32254000	43562000	0	36617000	38351000	37044000	38555000	30657000	32833000	32978000
WP_014407161.1	photosystem I reaction center subunit PsaK 2	0	0	0	0	0	0	0	0	0	0	0	16622000
WP_010873354.1	urea ABC transporter ATP-binding protein UrtD	8447100	8047000	8022000	6997800	7395400	7063700	7586400	7714000	6252500	6837600	7398100	7558900
WP_010871759.1	DNA-binding response regulator	34005000	30485000	28755000	18282000	15865000	18398000	19892000	17934000	21099000	14367000	13362000	17315000
WP_010873570.1	hypothetical protein	19112000	18153000	15564000	23314000	21118000	16373000	18423000	19837000	19731000	18493000	18883000	17372000
WP_020861796.1	carbonic anhydrase	13743000	13658000	11792000	9168800	13180000	13197000	12190000	13255000	0	15310000	15362000	31039000
WP_010872920.1	3-isopropylmalate dehydratase small subunit	0	0	0	0	0	0	14211000	19415000	15895000	27852000	20072000	20704000
WP_010871974.1	50S ribosomal protein L22	0	0	0	29918000	29556000	25595000	16949000	27855000	20004000	0	29840000	26842000
5CXM	C Chain C, Crystal Structure Of The Cyanobacterial Plasma Membrane Rieske Protein Petc3 From S	70959000	83134000	77829000	78750000	80925000	67650000	50998000	83915000	90156000	0	47913000	26378000
WP_010874106.1	NAD(P)H-quinone oxidoreductase chain 6	0	53400000	52969000	0	39380000	0	147717000	84836000	129050000	198850000	177080000	206991000
ALJ68349.1	hypothetical protein AOY38_11190	0	0	0	0	0	0	0	0	0	0	0	22214000
WP_010874014.1	Fis family transcriptional regulator	12093000	12698000	12211000	12200000	12802000	13279000	10753000	9181700	11963000	12164000	12115000	11908000
WP_010873754.1	META domain-containing protein	9057000	0	0	35460000	0	8021000	21735000	0	0	0	40912000	28554000
AGF53461.1	hypothetical protein MYO_2350 (plasmid)	26975000	88058000	30921000	49533000	76537000	77037000	74503000	72343000	33667000	37530000	81813000	79236000
P73138.1	FRMA_SYNY3 RecName: Full=S-(hydroxymethyl)glutathione dehydrogenase; AltName: Full=Alcohol dehydrogenase class-3; AltName: Full=Alcoh	24161000	24038000	17850000	24051000	0	40795000	17163000	15551000	18281000	46677000	46211000	24692000
WP_010872816.1	hypothetical protein	64565000	11881000	42051000	27023000	38584000	40671000	46411000	64622000	57589000	43630000	45488000	43504000
WP_010873054.1	hypothetical protein	17078000	17665000	16579000	0	0	15422000	20362000	18934000	19766000	27174000	24164000	37358000
WP_010872698.1	Metalloprotease slr1322	8936900	9958900	8627100	6836400	8433100	8678700	9864800	7154600	9594400	12888000	12853000	18941200
WP_010872946.1	phosphoribosylamine--glycine ligase	13806000	14475000	0	17595000	17585000	17302000	19639000	19634000	18725000	16353000	18461000	17893000
WP_010871357.1	glutamine--fructose-6-phosphate aminotransferase	9638600	10232000	12816000	10319000	11172000	11679000	13510000	12703000	11790000	17124000	16554000	17862000
1MWB	A Chain A, Solution Structure Of The Recombinant Hemoglobin From The Cyanobacterium Synechocystis Sp. Pcc 6803 In Its Hemichrome	26168000	21067000	19071000	15813000	16791000	11493000	18457000	31596300	27031000	16680000	23499000	13486000
WP_010874346.1	pyridine nucleotide-disulfide oxidoreductase	11167000	14697000	14068000	11128000	30952000	13495000	39022000	32203000	17644000	46804000	47528000	50347000
WP_010873658.1	peptidyl-prolyl cis-trans isomerase	11801000	13560000	14387000	11160000	12822000	14956000	35581000	27872300	21205000	18444000	16885000	30822000
WP_010874307.1	hypothetical protein	0	0	0	20420000	0	30434000	30607000	7446100	31965000	12001000	11735000	26123000
WP_010873172.1	hypothetical protein	19786000	15106000	19764000	25171900	15689000	16785000	9137900	10313000	0	5498000	5628100	5273100
AGF50742.1	hypothetical protein MYO_14820	19863000	22063000	18308000	41168000	37343000	42484000	19214000	18446000	17600000	14995000	17402000	15397000
WP_010872822.1	hypothetical protein	16308000	19568000	38775000	26785000	35638000	28726000	15960000	15384000	47811000	43795000	39218000	35809000
WP_010874337.1	DNA recombination/repair protein RecA	41693000	45407000	42697000	34115000	36229000	29526000	27899000	30438000	27839000	29479000	29526000	30301000
WP_010872493.1	DNA topoisomerase 1	23837000	20374000	19592000	26611000	20783000	24156000	16545000	20349000	0	23293000	22430000	24478000
WP_010874009.1	chemotaxis protein CheA	30533000	27445000	23014000	35419000	21244000	26832000	25227000	24825000	25368000	28896000	25183000	18071000
BAL31081.1	ATP synthase subunit a	16038000	21457000	21768000	10908000	15670000	24030000	27443000	11971000	23760000	23000000	23894000	27613000
WP_010871585.1	alkaline phosphatase	0	0	0	0	0	0	0	0	0	75610000	92824000	72208000
WP_020862235.1	hypothetical protein	0	0	0	17264000	18293000	18658000	22477000	18763000	16867000	24077000	24985000	26438000
WP_010872486.1	hypothetical protein	11464000	0	0	14145000	13772000	11523000	16385000	15934000	15931000	14866000	17190000	16343000
BAL33819.1	ATP-dependent Clp protease proteolytic subunit	17230000	18328000	16188000	22083000	21839000	23536000	42559000	17664000	28484000	30252000	55240000	69622000
WP_010871970.1	MULTISPECIES: 30S ribosomal protein S17	0	0	0	0	0	0	0	0	0	0	38761000	48209000
WP_010871719.1	rubredoxin	0	10737000	12908000	29200000	35295000	29709000	26596000	28836000	27393000	9204500	19722600	27300100
WP_010872329.1	hypothetical protein	0	905520000	890790000	175800000	0	0	0	378720000	447260000	0	130170000	0
WP_010871410.1	choloylglycine hydrolase	10698000	10587000	8568200	5243200	19603700	18491200	16454000	14849100	14778500	7521900	11757100	0
WP_010871541.1	hypothetical protein	40277000	39013000	40450000	25083000	25298000	35649000	37716000	34813000	40414000	41244000	39415000	38653000
WP_010873174.1	hypothetical protein	35607000	36697000	37094000	54773000	27036000	27270000	15265000	18609000	16060000	11001000	11606000	0
WP_010873423.1	lipid-A-disaccharide synthase	20947000	20604000	19066000	16321000	16572000	18976000	19180000	15971000	18276000	18627000	16460000	17138000
P72925.1	Y197A_SYNY3 RecName: Full=UPF0367 protein ssl1972;gi	24761000	33454000	25422000	54378000	23812000	28489000	67329000	30336000	33346000	44825000	43115000	66119000
WP_010873152.1	3-beta hydroxysteroid dehydrogenase	41458000	43446000	43227000	26414000	29547000	42194000	35759000	23931000	42394000	48420000	45064000	46274000
WP_010871818.1	carboxymethylenebutenolidase	107160000	111120000	114540000	83247000	81268000	74657000	65112000	82209000	77012000	102360000	118000000	58163000
WP_010872921.1	CTP synthetase	20505000	20197000	20825000	16007000	18381000	18934000	18243000	17726000	21300000	17812000	18415000	21068000
WP_010874352.1	glutathione-dependent reductase	17554000	10890000	18228000	26784000	28835000	32494000	31974000	23511600	11131000	33730400	27130000	30271000
WP_020862191.1	ABC transporter	18084000	14346000	16775000	21742000	14933000	15436000	11809000	11828000	11366000	14190000	13958000	15189000
WP_010874108.1	NAD(P)H-quinone oxidoreductase subunit 1	0	0	17570000	0	0	0	59657000	32005000	54395000	86802000	82864000	111707000
WP_014407144.1	amidase	9879500	12683000	11059000	22986600	28106000	23978100	28824000	21688900	23808000	27083000	26233000	26127000
WP_010871950.1	50S ribosomal protein L31	74681000	83639000	79268000	101190000	114090000	115360000	92113000	72416000	77436000	0	0	70209000
WP_010872851.1	30S ribosomal protein S1 homolog B	28751000	30737000	55915000	25148000	50147000	57434000	63206000	26592000	62712000	59616000	59126000	58952000
WP_010873730.1	hypothetical protein	33944000	150250000	136850000	44450000	0	28886000	0	60262000	74015000	19455000	70365000	18483000
WP_010873379.1	cytochrome b6-f complex subunit 4	0	0	0	0	0	0	17822000	0	11600000	0	15449000	0
WP_010872276.1	antibiotic biosynthesis monooxygenase	56588000	54030000	47998000	74293000	74144000	39068000	103796000	87826000	110529000	0	0	0
WP_010872076.1	MULTISPECIES: carbon dioxide concentrating mechanism protein	26892000	31078000	26213000	29981000	27088600	30747000	17718000	11431000	28565000	15738000	15770000	31492000
WP_041426042.1	acyl-	12147000	20971000	17745000	12281000	12784000	11950000	12960000	11946000	12541000	12165000	12539000	12723000
P74120.1	DER_SYNY3 RecName: Full=GTPase Der; AltName: Full=GTP-binding protein EngA;gi	26874000	27235000	26588000	27810000	23195000	21535000	23517000	26021000	22394000	24266000	26052000	23275000
WP_014407084.1	ferredoxin	28088000	27049000	24890000	0	22478000	32905000	46996000	23661000	51671000	31651000	31001000	44547000
WP_010871698.1	hypothetical protein	23428000	19420000	0	14562000	0	0	0	0	0	17707000	0	0
WP_048908419.1	ostA-like family protein	17399000	0	11725000	17575000	32008000	0	35085000	33501000	32024000	34907000	39431000	36743000
WP_010873091.1	hypothetical protein	23763000	17590000	30193000	61103000	60117000	48962000	56649000	51791000	52190000	0	0	10552000
Q55504.1	GLMU_SYNY3 RecName: Full=Bifunctional protein GlmU; Includes: RecName:	25686000	29872000	32173000	32039000	32777000	32060000	28415000	28232000	27817000	21345000	22798000	25647000
P73326.1	ARGB_SYNY3 RecName: Full=Acetylglutamate kinase; AltName: Full=N-acetyl-L-glutamate 5-phosphotransferase; AltName: Full=NAG kinase; Short=AGK;gi	18078000	18370000	20803000	16182000	15559000	15843000	13724000	12115000	19969000	17271000	17542000	16562000
WP_010871401.1	serine/threonine phosphatase	25943000	29003000	26453000	20787000	26252000	30780000	26193000	23328000	26760000	25073000	25082000	25871000
WP_010873594.1	hypothetical protein	15816000	17439000	19526000	10983000	11560000	14290000	13054000	9719100	12930000	13096000	11690000	12245000
WP_010873598.1	methionine--tRNA ligase	14027000	15195000	12576000	11502000	13997000	13602000	14282000	13805000	16128000	17403000	17015000	21372800
WP_041426032.1	carbonate dehydratase	28414000	20286000	21662000	21549000	17076000	21453000	16479000	27166000	28623000	18650000	29764000	18166000
P73123.1	RBCR_SYNY3 RecName: Full=Probable RuBisCO transcriptional regulator;gi	22341000	18332000	19968000	16741000	18162000	16419000	15111000	15296000	22214000	21008000	21060000	19109000
WP_010873533.1	gamma-glutamyl-phosphate reductase	23205000	20933000	21646000	18430000	16635000	18150000	13579000	15147000	13588000	17348000	16329000	15041000
WP_010874178.1	hypothetical protein	15985000	16258000	15265000	20345000	17914000	17914000	21991000	23788000	21101000	21053000	19774000	18574000
WP_014407106.1	NAD-dependent dehydratase	11762000	13312000	11706000	13054000	14291000	16075000	19730000	17145000	18592000	22243000	21123000	21180000
WP_041425847.1	phosphoribosylformylglycinamidine synthase subunit PurS	11402000	6457000	0	13903000	13435000	11941000	10954000	36210000	9758300	11331000	33349000	37176000
WP_010873619.1	hypothetical protein	64469000	88879000	66976000	35253000	16174000	26169000	15158000	55656000	63809000	0	40902000	11629000
Q55458.1	Y039_SYNY3 RecName: Full=Uncharacterized protein slr0039;gi	33058000	31469000	32048000	31323000	31129000	30322000	28100000	31487000	25778000	29148000	32317000	28379000
WP_048908410.1	GntR family transcriptional regulator	24048000	24151000	27241000	24286000	24441000	22102000	25481000	26841000	24493000	24798000	25283000	35482000
WP_010872479.1	urease subunit gamma	6803200	7064900	0	8487100	0	14222300	14023400	12445900	14397800	6257000	6593800	12145400
WP_041425911.1	hypothetical protein	0	0	0	34072000	40172000	0	37759000	43066000	30851000	30027000	0	27532000
WP_020862146.1	citrate synthase	17070000	17481000	16552000	14656000	16278000	15925000	18193000	15829000	14526000	14778000	15917000	14376000
WP_010874266.1	diaminopimelate epimerase	21715000	0	0	15732000	36289000	0	17357000	30209000	0	0	18122000	19594000
WP_010874013.1	response regulator	0	24922000	19877000	36487000	17482000	14236000	37338000	22943000	34782000	16709000	15503000	15577000
Q55383.1	MDH_SYNY3 RecName: Full=Malate dehydrogenase;gi	23535000	21076000	23275000	17089000	18342000	20467000	20267000	15942000	19489000	20335000	18365000	18514000
P74459.1	CLPB1_SYNY3 RecName: Full=Chaperone protein ClpB 1;gi	11280000	10966000	0	16955000	15707000	12481000	22686000	23721000	21960000	19381000	18267000	16006000
WP_041426053.1	glucokinase	23489000	20446000	20998000	16494000	17012000	16632000	13735000	14008000	13591000	14393000	13333000	13644000
Q55499.1	SSB1_SYNY3 RecName: Full=Single-stranded DNA-binding protein 1; Short=SSB 1;gi	49245000	45546000	28974000	54147000	49475000	49224000	41009000	22993000	22484000	19711000	24100000	23257000
P72861.1	Y936_SYNY3 RecName: Full=Uncharacterized protein sll0936;gi	12685000	11637000	12835000	13054000	12088000	12342000	13474000	11402000	12170000	13565000	16644000	15293000
WP_010873508.1	amino acid ABC transporter substrate-binding protein	14948000	14538000	13675000	22687000	18997000	21242000	36516000	43818100	36337000	20440000	20734000	17185000
WP_010872865.1	ribonuclease P	39361000	45026000	54495000	34154000	39237000	40024000	35475000	37304000	40128000	49792000	43453000	52526000
WP_010872928.1	signal recognition particle protein	24368000	24520000	25013000	23599000	21984000	27627000	23576000	22004000	26029000	22576000	22735000	22107000
WP_014407122.1	N utilization substance protein B homolog	24974000	26119000	26526000	28425000	27824000	26856000	25065000	24984000	22777000	27958000	27712000	27073000
WP_014411808.1	C4-dicarboxylate ABC transporter	15230000	13659000	11883000	10770000	13361000	14317000	16451000	12051000	14714000	13852000	14894000	13124000
WP_010872471.1	4a-hydroxytetrahydrobiopterin dehydratase	70887000	52682000	56657000	63138000	67169000	57468000	48996000	48516000	38524000	65414000	52481000	46863000
WP_010872282.1	glycogen debranching enzyme GlgX	17957000	20037000	21720000	14044000	15139000	16986000	19769000	20437000	19256000	18882000	19056000	20322000
WP_010872047.1	50S ribosomal protein L10	40246000	37616000	62925000	67138000	61374000	76566000	52060000	48622000	49873000	57915000	46834000	58459000
WP_010871937.1	hypothetical protein	51920000	0	47592000	57716000	61676000	51026000	27623000	29854000	29483000	38303000	32765000	25970000
P73747.1	CPXS1_SYNY3 RecName: Full=Chromophore lyase CpcS/CpeS 1;gi	48104000	20860000	32711000	18633000	20528000	41335000	44329000	37122000	40054000	38170000	40929000	37463000
WP_010874051.1	adenosine kinase	14780000	17658000	17164000	17272000	18552000	18865000	16341000	15974000	13810000	13553000	13308000	13118000
WP_041425930.1	50S ribosomal protein L25	4725800	0	0	33480200	37957000	26042000	24597700	25404100	14680000	23128000	30233000	30808000
WP_010871899.1	response regulator	20619000	22959000	19721000	40832000	47243000	45277000	42229000	39492000	23105000	23466000	25422000	45158000
WP_010873194.1	hypothetical protein	54018000	51945000	56854000	61850000	0	9580200	12239000	19565000	0	94666000	105666000	93822000
WP_010871707.1	YbaB/EbfC family nucleoid-associated protein	0	0	0	0	0	0	0	0	44012000	37734000	0	0
P74299.1	CAPP_SYNY3 RecName: Full=Phosphoenolpyruvate carboxylase; Short=PEPC; Short=PEPCase;gi	88062000	87037000	86532000	57766000	56612000	51474000	94931000	77601000	70647000	80814000	77021000	80133000
WP_048908429.1	pentapeptide repeats family protein	224650000	170520000	165940000	142078000	96283000	85714000	61259000	66740000	66866000	47287000	63133000	40846000
WP_010874264.1	glutathione S-transferase	24285000	24458000	24255000	21778000	19516000	23761000	29287000	21191000	26312000	33353000	30954000	29190000
WP_020861388.1	hypothetical protein	180660000	151230000	140330000	110040000	108710000	90862000	70947000	93096000	106220000	73635000	70241000	55086000
P73016.2	FABI_SYNY3 RecName: Full=Enoyl-	46171000	55976000	58265000	40574000	41303000	42892000	43482000	38745000	51845000	44871000	46485000	93230000
WP_010871613.1	hypothetical protein	19178000	21286000	20339000	19545000	23030000	21631000	16322000	15534000	16097000	13513000	12557000	15179000
WP_010872722.1	NADH dehydrogenase	30829000	27291000	26902000	19947000	19698000	21349000	15562000	9702300	15410000	32566000	19026000	20707000
AGF53507.1	non-heme chloroperoxidase (plasmid)	14749000	18390000	20536000	0	0	15848000	15054000	32410000	0	18551000	44654000	40527000
WP_010872621.1	signal recognition particle-docking protein FtsY	17959000	17056000	17585000	20329000	17007000	20169000	20400000	17929000	19321000	27562000	23594000	24214000
P72849.1	HO1_SYNY3 RecName: Full=Heme oxygenase 1;gi	37531000	41342000	41077000	33124000	28884000	38338000	31028000	28103000	31338000	25581000	26180000	29398000
WP_010871394.1	GTP-binding protein	20793000	22281000	22390000	18826000	20574000	20551000	19710000	20357000	21167000	27445000	28690000	25070000
AGF52318.1	CheA like protein	7048600	0	0	17374000	10543000	19144000	31658000	27871000	29223000	27796000	26250000	20254000
WP_010873491.1	saccharopine dehydrogenase	39404000	32541000	31892000	27925000	32810000	31285000	29778000	30578000	26689000	30669000	31454000	40856000
WP_010871968.1	50S ribosomal protein L24	100120000	59295000	128726000	69518000	73510000	129941000	84477000	88250000	38477000	0	41891000	63533000
P74338.1	NDHM_SYNY3 RecName: Full=NAD(P)H-quinone oxidoreductase subunit M; AltName: Full=NAD(P)H dehydrogenase I subunit M; Short=NDH-1 subunit M; Short	0	0	0	21608000	16557000	20389000	48120000	72551000	43587000	47925000	54340000	64755000
P73257.1	ARLY_SYNY3 RecName: Full=Argininosuccinate lyase; Short=ASAL; AltName: Full=Arginosuccinase;gi	31206000	31640000	32155000	26559000	31046000	30547000	28956000	28210000	29592000	32337000	31966000	51871000
WP_010873223.1	methylthioribose-1-phosphate isomerase	22577000	25917000	28953000	26801000	29425000	32218000	26784000	24090000	27392000	24791000	25028000	30285000
WP_010872775.1	hypothetical protein	16625000	17906000	16658000	28480000	13587000	14894000	28982000	13616000	13267000	14250000	27696000	25303000
WP_010872887.1	peptidase C39	12014000	12890000	12526000	10494000	11705000	11490000	16113000	15205000	19029000	14981000	15269000	14692000
WP_010871828.1	methyl-accepting chemotaxis protein	19673000	14865000	17254000	10700000	0	12338000	48838000	42371000	39608000	25487000	24853000	26431000
WP_010873633.1	MULTISPECIES: GTP cyclohydrolase I FolE	14620000	18562000	17291000	12815000	16166000	16633000	48359000	19472000	21035000	22054000	20102000	21789000
ALJ67939.1	NADH dehydrogenase	0	0	0	0	0	0	46867000	34629000	34064000	62445000	57653000	53836000
WP_010874034.1	hypothetical protein	38518000	33553000	35147000	20212000	29638000	29388000	30889000	26892000	33636000	27279000	26265000	58340000
WP_010871305.1	hypothetical protein	0	24988000	0	26598000	27671000	25029000	23500000	23864000	27298000	27047000	25776000	24143000
WP_010871689.1	hypothetical protein	20336000	21922000	22046000	26431000	26475000	24499000	19408000	23141000	20294000	41585000	41929000	49633000
CAA53074.1	3-phosphoshikimate 1-carboxyvinyltransferase	16278000	15732000	16197000	18072000	19279000	16544000	16255000	18441000	15386000	15448000	16356000	15445000
WP_010871743.1	cadherin	0	0	0	54012400	31030000	32891000	40442000	55032800	45129000	28172000	30027000	23933000
WP_010872551.1	LysR family transcriptional regulator	0	0	11427000	0	0	0	33086000	32086000	32906000	50469000	50796000	52054000
WP_010871775.1	hypothetical protein	16430000	19427000	17312000	33680000	20104000	16686000	39105000	39591000	23145000	17743000	15602000	33928000
WP_010873599.1	NYN domain-containing protein	35021000	39399000	41618000	24973000	27588000	34860000	31943000	23217000	38432000	26701000	26576000	32052900
WP_010874094.1	ribonuclease J	31127000	30147000	31248000	27119000	28508000	28883000	36242000	31750000	40300000	39830000	38747000	35849000
WP_010871399.1	primosomal protein	54137000	56142000	62485000	42744000	43208000	43588000	30282000	28981000	30068000	39679000	39294000	38589000
WP_010873267.1	peptide-binding protein	202440000	237370000	233660000	153850000	170980000	140760000	141160000	238260000	263110000	0	80477000	55210000
WP_010872612.1	hypothetical protein	93071000	92014000	80372000	61948000	72420500	60958000	68678000	66355000	73099000	57657000	56884000	35892000
AGF52462.1	30S ribosomal protein S21	0	0	0	89186000	103756000	87519000	75479000	77276000	0	82375000	32360000	109334000
WP_010871711.1	urease subunit alpha	43261000	46679000	41502000	37472000	40752000	35082000	35176000	39619000	30514000	30672000	29858000	46195000
WP_010873863.1	hypothetical protein	27756000	27999000	28226000	22360000	27462000	25337000	20073000	16302000	17715000	22165000	24991000	24441000
WP_010873568.1	phosphate ABC transporter substrate-binding protein PstS	0	34426000	0	66359000	42947000	86201000	59603000	23303000	34883000	108347000	114933000	102541000
WP_020861731.1	hypothetical protein	92745000	48735000	38883000	24495000	45386000	21295000	44158000	63207000	62930000	73700800	79699200	50692700
WP_010871614.1	hypothetical protein	59945000	75490000	71555000	58332000	50690000	57718000	47949000	42379000	48576000	55086000	52306000	50717000
P73069.1	YC48L_SYNY3 RecName: Full=Ycf48-like protein; Flags: Precursor;gi	27318000	30723000	30779000	34059000	33957000	36660000	50010000	37004000	42670000	51884000	48478000	71639000
P73467.2	Y1223_SYNY3 RecName: Full=Epimerase family protein slr1223;gi	30264000	30988000	31076000	26699000	24345000	25143000	22869000	21610000	21540000	26216000	27050000	23372000
WP_010873157.1	hypothetical protein	138870000	159120000	159810000	146017000	123490000	138573000	56598000	74554000	66806000	96880000	89199000	157696000
WP_010872165.1	1,4-dihydroxy-2-naphthoyl-CoA synthase	18240000	17806000	19308000	21653000	22028000	25588000	25484000	10375000	13027000	29456000	13917000	23242000
WP_010871954.1	50S ribosomal protein L17	133056000	60556000	63811000	167365000	187042000	99570000	113550000	111921000	0	0	49479000	80222000
Q55610.1	SECD_SYNY3 RecName: Full=Protein translocase subunit SecD;gi	35522000	35865000	35336000	30883000	27800000	32870000	22527000	20615000	24840000	25273000	24821000	23756000
WP_020862247.1	hypothetical protein	39512000	35710000	35130000	39226000	29331000	33890000	20587000	18200000	22062000	12120000	14257000	13141000
WP_010874068.1	asparagine--tRNA ligase	26770000	35355000	33507000	24362000	25193000	29090000	31889000	29143000	32382000	38974000	37395000	36538000
WP_010872947.1	hypothetical protein	38972000	45026000	37128000	85183000	82945000	77499000	84091000	88536000	86123000	88662000	98273000	88316000
WP_010872620.1	hypothetical protein	0	0	0	82925000	0	0	0	0	0	0	0	0
WP_010874152.1	hypothetical protein	66422000	56187000	59630000	45955000	56809000	46085000	28626000	25460000	30075000	29054000	30999000	23992000
WP_010871878.1	hypothetical protein	31191500	17496000	14417000	29776000	31495000	27527000	32713000	27141000	26171000	26195000	20780800	10173000
WP_010871920.1	thiol reductase thioredoxin	67506000	85449000	58369000	45871000	39609000	51963000	32861000	42121000	44058000	33667000	38864000	37600000
WP_010871324.1	transcription termination factor NusA	28830000	27277000	26312000	31205000	32678000	29371000	33808000	34648000	38182000	44719000	44413000	57315000
WP_010872866.1	protein translocase component YidC	54943000	67559000	70486000	42229000	59166000	64946000	51169000	41335000	54116000	52580000	54142000	58437000
WP_010872094.1	hypothetical protein	19649000	23138000	23758000	16374000	21569000	18663000	17870000	17505000	17688000	21269000	19614000	21976000
P74503.1	KACL2_SYNY3 RecName: Full=KaiC-like protein 2;gi	21690000	26305000	26178000	20906000	25875000	22855000	21195000	19963000	21324000	20856000	18034000	40461000
WP_010873317.1	RND transporter	14474000	16399000	16850000	16616000	16604000	13207000	13149000	17302000	13246000	12005000	13289000	13583000
WP_010874061.1	tryptophan synthase subunit beta	37980000	36843000	38288000	38104000	43279000	39839000	31557000	36495000	30656000	36982000	35321000	56115000
WP_010874219.1	3-isopropylmalate dehydratase large subunit	26073000	29429000	28642000	29322000	29507000	29950000	31985000	31241000	31626000	39536000	37998000	54415000
WP_010871334.1	peroxiredoxin	95092000	85524000	75082000	65307000	53803000	52658000	28247000	36992000	39985000	12376000	43270000	25523000
WP_010872794.1	UDP-N-acetylmuramoyl-tripeptide--D-alanyl-D-alanine ligase	12476000	11776000	12670000	10460000	11763000	14193000	33594000	25779000	38364000	54133000	50701000	50379000
WP_010873323.1	ATPase AAA	26712000	27023000	25403000	25275000	24710000	27628000	27750000	25083000	28328000	29682000	32953000	30722000
WP_010871931.1	leucine--tRNA ligase	30898000	32298000	33069000	23016000	33846000	27828000	30565000	28373000	30614000	30798000	32227000	49236000
P72804.1	Y1796_SYNY3 RecName: Full=Thylakoid membrane protein slr1796;gi	25717200	11695000	11143000	10695000	11258000	29632000	33112000	10234000	30620000	17159000	32430000	30322000
WP_010872197.1	6,7-dimethyl-8-ribityllumazine synthase	88669000	49831000	58750000	82260000	98680000	112120000	57829000	70130000	100713000	0	57227000	63346000
WP_010871253.1	glycogen synthase	61228000	69092000	66386000	49357000	50280000	58430000	57915000	53181000	57732000	60859000	58210000	60589000
WP_014411807.1	phosphate acyltransferase	29242000	30725000	35773000	28223000	30569000	29190000	33277000	28987000	31128000	34048000	33503000	32076000
P74352.1	RPOZ_SYNY3 RecName: Full=DNA-directed RNA polymerase subunit omega; Short=RNAP omega subunit; AltName: Full=RNA polymerase omega subun	28349000	32342000	28932000	23687000	26892000	25507000	67962000	58554000	65042000	72987000	78211000	63863000
WP_010871632.1	hypothetical protein	0	0	0	36050000	23089000	45001000	69185000	50901000	68515000	31943000	32390000	50062000
WP_010871342.1	photosystem I assembly protein Ycf4	1151100000	735130000	1050100000	1482100000	1057900000	731300000	1199120000	825040000	856400000	835970000	752350000	1098470000
ALJ67665.1	acetolactate synthase	48716000	46821000	42711000	37295000	43165000	47775000	42413000	37073000	41916000	62434000	61106000	74997000
WP_010873707.1	alpha/beta hydrolase	33397000	30710000	32743000	21420000	22034000	24815000	19158000	15709000	20865000	35281000	35612000	32252000
WP_010874301.1	molecular chaperone HtpG	52977000	45998000	57320000	43546000	53740000	48689000	72964000	65823000	69152000	84002000	86704000	88318000
WP_010872801.1	GUN4 domain-containing protein	17599000	28018000	12032000	19321000	35144000	36786000	32787000	12477000	32100000	32344000	27972000	33658000
WP_041426024.1	1-deoxy-D-xylulose-5-phosphate reductoisomerase	17103000	16726000	17366000	14279000	16740000	18830000	22010000	18491000	19294000	19613000	17692000	24857000
WP_010873686.1	hypothetical protein	25065000	27147000	27091000	23980000	27605000	25701000	28009000	26353000	27147000	25972000	27772000	27236000
WP_010871279.1	phosphoglycerate mutase	61435000	58315000	29306000	49578000	33993000	58564000	63602000	57781000	62704000	69784000	59900000	56339000
WP_010872764.1	MULTISPECIES: photosystem I assembly protein Ycf3	44890000	38034000	43140000	31654000	43476600	32424000	47739000	57309000	49911000	39005000	39521000	37229000
WP_010871583.1	hypothetical protein	21161000	21022000	21460000	14461000	20330000	21359000	32830000	28456000	31498000	32418000	31850000	40290000
WP_010873064.1	twitching motility protein PilT	35341000	38399000	36064000	35017000	39426000	35825000	33311000	35156000	32249000	26717000	26371000	44976000
WP_010871444.1	arsenic-transporting ATPase	30926000	32968000	32717000	29129000	30405000	29992000	26524000	25299000	26550000	30175000	26833000	37833600
WP_020862135.1	hypothetical protein	175570000	0	0	256728000	336797000	356760000	359763000	206410000	319750000	410050000	366430000	501849000
WP_010871512.1	30S ribosomal protein S15	103322000	103195000	100214000	127964000	139301000	137000000	107742000	83441000	92590000	36860000	40217000	0
WP_010871656.1	chemotaxis protein	26649000	32442000	25123000	25972000	30537000	25624000	31908000	38636000	31746000	31238000	30643000	31068000
WP_010872897.1	pilus assembly protein PilM	45074000	48148000	47364000	71551000	55441000	61012000	79799000	67991000	67385000	50167000	46850000	70118000
WP_010871407.1	glutamate synthase subunit beta	44048000	43301000	40419000	36353000	75367000	34861000	34162000	36687000	34597000	22717000	28892000	43641000
WP_010872633.1	proline--tRNA ligase	26853000	30827000	29667000	21896000	31339000	24697000	22475000	18938000	19464000	19297000	31381000	38958000
WP_010873029.1	MULTISPECIES: DNA-binding response regulator	52393000	55224000	61554000	37103000	39657000	50129000	84370000	70080000	61639000	62286000	55586000	81516000
WP_010873256.1	hypothetical protein	117021000	106925000	95588000	92985000	101494000	91118000	61602000	58837000	55761000	63963000	50201000	17692000
WP_014407162.1	peptidase M3	19763000	16237000	10591000	30040000	30777000	36292000	41950000	34778000	41601000	52548000	38209000	42254000
WP_041428167.1	long-chain-fatty-acid--CoA ligase	25845000	28036000	26587000	26571000	26280000	21634000	26750000	25831000	26585000	24990000	24390000	25806000
WP_010871856.1	serine--tRNA ligase	25160000	24285000	23826000	23105000	23350000	27432000	30429000	24666000	30818000	29710000	28988000	32667000
WP_010873787.1	threonine--tRNA ligase	31658000	28443000	30583000	24323000	31385000	31390000	26517000	26106000	31432000	30356000	29276000	42161000
WP_010871921.1	3-amino-5-hydroxybenzoic acid synthase	23635000	28590000	25649000	24561000	24413000	27401000	53736000	47347000	24580000	56446000	52860000	53273000
WP_010873386.1	ribonuclease D	44710000	30117000	15388000	48320000	47022000	43145000	47638000	53342000	45541000	51574000	46421000	47905000
WP_020862240.1	5-methylthioadenosine phosphorylase	52971000	55744000	48123000	76168000	75167000	66705000	52233000	63477000	47594000	71366000	76196000	58750000
WP_010871996.1	deoxyribonuclease	53700000	53828000	59354000	25199000	26323000	43342000	39954000	23473000	43748000	45892000	74621000	47181000
ALJ67869.1		27382000	24089000	28005000	45319000	43975000	49678000	40978000	36064000	36310000	42806000	37835000	50816000
WP_010874150.1	1-(5-phosphoribosyl)-5-((5-phosphoribosylamino)methylideneamino)imi	29446000	15750000	27384000	23198000	29604000	29866000	23932000	20257800	24278000	24489000	24950000	28752000
ALJ67700.1	PsbP	32162000	34843000	37989000	36611000	43416000	43389000	32739000	32325000	39492000	32391000	34518000	37084000
WP_010874039.1	UDP-N-acetylmuramoyl-L-alanyl-D-glutamate--2,6-diaminopimelate ligase	44924000	41244000	37704000	40506000	44031000	40419000	40666000	42763000	38975000	25349000	25044000	24901000
WP_010871788.1	acetylornithine aminotransferase	28139000	31142000	28135000	50005000	55977000	51102000	65425000	61824000	69689000	53124000	49413000	53499000
P73493.1	GSHB_SYNY3 RecName: Full=Glutathione synthetase; AltName: Full=GSH synthetase; Short=GSH-S; Short=GSHase; AltName: Full=Glutathione synthase;gi	33890000	38923000	40369000	33198000	35321000	41918000	44925000	34237000	44992000	52675000	47547000	78597000
WP_010873021.1	zeta-carotene desaturase	48332000	50279000	48776000	42959000	41980000	47049000	42699000	41602000	44632000	45518000	48270000	68807000
WP_010871392.1	diguanylate cyclase	32019000	30796000	34950000	31404000	35140000	33125000	26184000	28882000	36197000	38245000	47505000	34056000
WP_010871447.1	mitochondrial outer membrane 72K protein	33210000	26103000	22828000	34498000	35898000	34956000	53894000	56980700	48270000	59003200	68549000	55142000
WP_010872113.1	lysine--tRNA ligase	15136000	14570000	15299000	21778000	27367000	29686000	29859000	26226000	15470000	34422000	28690000	32287000
WP_010873948.1	hypothetical protein	98716000	101580000	93115000	75005000	82561000	77009000	74300000	70150000	75605000	96691000	93519000	68968000
Q55404.1	ACSA_SYNY3 RecName: Full=Acetyl-coenzyme A synthetase; Short=AcCoA synthetase; Short=Acs; AltName: Full=Acetate--CoA ligase; AltName: Full=Acyl-activating	58931000	64988000	61812000	62594000	67089000	55971000	52420000	55512000	51431000	44144000	43469000	68218000
WP_010872818.1	hypothetical protein	94404000	155690000	0	194120000	139660000	147650000	177789000	283218000	248894000	80108000	121600000	65417000
WP_010872713.1	ATP synthase epsilon chain	39625000	38828000	39548000	35502000	46261000	39926000	40319000	40344000	34102000	40931000	43323000	40411000
WP_010873146.1	alanine--tRNA ligase	31934000	28850000	30977000	30189000	31141000	31422000	32782000	31893000	30396000	29514000	29868000	29363000
P74615.1	Y1483_SYNY3 RecName: Full=Uncharacterized protein sll1483; Flags: Precursor;gi	27756000	23924000	23766000	30463000	33912000	30069000	87860100	134191500	96416200	242629000	317464000	193459000
Q55585.1	GABD_SYNY3 RecName: Full=Probable succinate-semialdehyde dehydrogenase	29022000	31062000	30413000	51438000	49539000	53510000	45045000	38277000	17043000	53599000	57016000	50136000
WP_010873307.1	2-isopropylmalate synthase	25254000	28113000	26133000	23186000	23883000	25834000	23551000	22092000	20912000	29146000	29250000	27851000
WP_010873199.1	D-alanyl-D-alanine carboxypeptidase	0	0	0	41085900	39773000	33526000	78515000	68518000	71419000	105653000	107157000	92111000
WP_010873527.1	tRNA-specific adenosine deaminase	201420000	179840000	187370000	118923000	125567000	106020000	51079000	113348000	102270000	92345000	116630000	75836000
WP_010873537.1	hypothetical protein	0	0	47377000	84681000	87222000	76831000	135930000	135593000	128620000	86037000	89504000	108420000
P73152.1	Y982_SYNY3 RecName: Full=Uncharacterized thylakoid-associated protein sll0982;gi	50550000	52007000	48782000	56915000	56455000	51700000	49584000	46198000	43820000	66606000	68393000	71085000
WP_010873477.1	elongation factor P	313730000	256710000	322060000	270720000	177080000	145590000	130300000	97993000	0	136650000	158690000	109400000
WP_010874351.1	elongation factor 4	25451000	26193000	29811000	31315000	32720000	35145000	31897000	31248000	32372000	33985000	31703000	37066000
WP_010874104.1	valine--tRNA ligase	33120000	36714000	37699000	32983000	39803000	37602000	34394000	36140000	37355000	37118000	36456000	36488000
WP_010872272.1	hypothetical protein	56467000	70382000	62267000	67919000	55538000	70276000	100400000	149711000	99147000	64026000	86924000	48952000
WP_010873613.1	hypothetical protein	70738000	78458000	70549000	62024000	68514000	70332000	82778000	79173000	85085000	67952000	68651000	69057000
P74771.1	NDHO_SYNY3 RecName: Full=NAD(P)H-quinone oxidoreductase subunit O; AltName: Full=NAD(P)H dehydrogenase I subunit O; AltName: Full=NDH-1 subunit	39813200	35629100	32786000	65844000	48625000	54591900	145514000	197697000	171613000	243007000	277294000	197609000
WP_010871543.1	cephalosporin hydroxylase	19335000	16292000	22495000	25572000	26191000	21840000	43786000	46470000	45336000	18422000	17388000	40049000
WP_010872350.1	DNA gyrase subunit B, intein-containing	106940000	114140000	104830000	75066000	86242000	81928000	100690000	86952000	111310000	113550000	106160000	113180000
P36265.1	NUSG_SYNY3 RecName: Full=Transcription termination/antitermination protein NusG;gi	19982000	20369000	20561000	42992000	18911000	43735000	47622000	41382000	49036000	29506000	48124000	51904000
WP_010871510.1	3-deoxy-7-phosphoheptulonate synthase	37222000	31359000	28405000	27992000	29753000	68943000	72732000	52466000	37607000	111942000	82189000	100607000
WP_010871496.1	MULTISPECIES: 50S ribosomal protein L28	0	53059000	0	114268000	133298000	110352000	104109000	104883000	40515000	110385000	118502000	123111000
WP_010871502.1	tryptophan synthase subunit alpha	26605000	17901000	24169000	33205600	25323000	29294000	26837000	27170900	16853000	24490000	35302900	36730000
P72940.1	CYSC_SYNY3 RecName: Full=Probable adenylyl-sulfate kinase; AltName: Full=APS kinase; AltName: Full=ATP adenosine-5-phosphosulfate 3-phosphotransferase;	37884000	29464000	30575000	47838000	37342000	31848000	30091000	58216000	48934000	28088000	29450000	46907000
WP_010871951.1	30S ribosomal protein S9	208462000	32684000	177918000	186978000	193516000	218990000	167596000	142448000	163171000	147399000	143818000	161191000
WP_010872263.1	C4-dicarboxylate ABC transporter	32591000	31931000	30078000	52789000	53734000	43052000	64846000	48099000	29568000	30374000	28599000	49831000
WP_010871972.1	50S ribosomal protein L16	20636000	13781000	15411000	67286000	63894000	52328000	44260000	63258000	34216000	38613000	47373000	52944000
WP_010874293.1	hypothetical protein	156342000	156022000	145194000	106129000	97287000	94779000	70706000	83945000	83859000	80178000	84179000	74899000
AGF53546.1	hypothetical protein MYO_21200 (plasmid)	95263000	98470000	33484000	105356000	100821000	115665000	120541000	104309000	100872000	112779000	137604000	109292000
WP_010871910.1	iron ABC transporter substrate-binding protein	45132000	48810000	49549000	46404000	48938000	48259000	49506000	52059000	52613000	44989000	45751000	42311000
Q55450.1	GATC_SYNY3 RecName: Full=Glutamyl-tRNA(Gln) amidotransferase subunit C; Short=Glu-ADT subunit C;gi	95140000	91234000	91003000	94586000	88843000	77632000	75431000	82198000	68904000	118394000	130759000	93570000
WP_010874107.1	NAD(P)H-quinone oxidoreductase subunit I	65795000	0	0	0	52546000	0	196485000	170982000	170543000	181577000	179192000	278672000
WP_010871722.1	MULTISPECIES: cytochrome b559 subunit beta	36840000	40560000	47363000	85825000	90556000	94010000	117201000	79355000	71897000	44729000	44280000	73676000
WP_010871894.1	hypothetical protein	36333000	30063000	32199000	49405000	43716000	43273000	39338000	42350000	36555000	13981000	16193000	16172000
WP_010872175.1	isoleucine--tRNA ligase	29407000	30071000	29757000	45309000	31587000	52566900	53544000	35562000	31812000	50703000	64876000	55767000
P72584.1	ACSF1_SYNY3 RecName: Full=Magnesium-protoporphyrin IX monomethyl ester	34354000	40663000	38621000	27165000	28452000	36869000	46885000	33360000	51568000	43537000	39443000	41584000
WP_010874267.1	pleiotropic regulatory protein	16633000	20123000	16989000	20322000	38222000	34662000	52819000	48988000	23873000	40418000	36221000	36650000
WP_020862294.1	class I fructose-bisphosphate aldolase	139870000	116698000	104856000	71959000	75091000	78079000	38058000	41045000	45586000	49649000	50690000	46746000
WP_010872261.1	hypothetical protein	250690000	196790000	190800000	104100000	117910000	88626000	100840000	142680000	127280000	128130000	138670000	82551000
Q55141.2	ILVH_SYNY3 RecName: Full=Acetolactate synthase small subunit; AltName: Full=Acetohydroxy-acid synthase small subunit; Short=AHAS; Short=ALS;gi	63865000	58309000	60335000	81167000	48241000	79730000	71326000	39492000	43796000	52077000	51560000	82814000
WP_010872893.1	transporter	53758000	46347000	43566000	43037000	26329000	51719000	37465000	38995000	65245000	31746000	45316000	41245000
ALJ69143.1	6-phosphogluconolactonase	41970000	71231000	71254000	71037000	69806000	43603000	33906000	29064000	30949000	31188000	32932000	30150000
WP_014407178.1	hypothetical protein	0	0	30426000	36662300	32638000	49910000	58921000	64347000	58402000	71328000	62611000	58568000
WP_010871708.1	histidinol dehydrogenase	31696000	31244000	31780000	39828000	27268000	29844000	48617000	27137000	30687000	74505000	65516000	69218000
WP_010872637.1	hypothetical protein	127190000	117770000	96405000	123695000	112890000	110750000	108910000	74837000	83101000	90833000	91109000	83903000
WP_010872077.1	MULTISPECIES: carbon dioxide concentrating mechanism protein	90198000	86608000	92637000	85721000	85543000	82434000	106854000	113347000	86526000	94778000	57284000	106769000
WP_010872063.1	carbon dioxide transporter	0	0	0	0	0	0	92823000	60663000	77936000	171450000	149020000	209190000
WP_010871291.1	malic enzyme	24597000	21746000	23328000	18402000	19143000	35563000	42713000	33191000	19704000	21294000	39009000	39846000
WP_010873274.1	hypothetical protein	208800000	201450000	201850000	195150000	185850000	169870000	98342000	175889000	124960000	184790000	252176000	204120000
WP_010871479.1	UDP-glucose 6-dehydrogenase	20900000	19557000	20345000	32524000	35153000	36564000	56715000	50283000	54407000	46182000	49524000	50696000
WP_010871443.1	MULTISPECIES: cytochrome b6	181880000	178709000	213210000	176756000	147196000	148605000	154662000	227053000	198393000	204636000	201573000	155461000
WP_010873408.1	diguanylate cyclase	93655000	135730000	130230000	103690000	49001000	80566000	103768000	168500000	114320000	109663000	142620000	82355000
WP_010872357.1	hypothetical protein	65480000	78166000	60289000	61024000	83834000	66898000	95556000	97056000	99737000	36511000	35341000	31148000
WP_010873710.1	diflavin flavoprotein A	23643000	26137000	25963000	14674000	18341000	18104000	23214000	19653000	25674000	32176000	32141000	56026000
ALJ67491.1	Photosystem II D2 protein	185160000	216920000	245130000	164352000	176220000	192980000	222728000	121930000	188500000	159820000	150050000	145550000
WP_010873104.1	adenylosuccinate lyase	44401000	48814000	51021000	33525000	43942000	47195000	45189000	42561000	40927000	66946000	40455000	68244000
WP_014407134.1	peroxiredoxin	41716000	41445000	23439000	29227000	33478000	36158000	23631000	22862000	23508000	32542000	27277000	30063000
WP_010871964.1	MULTISPECIES: 50S ribosomal protein L18	213480000	431780000	440630000	377190000	396280000	421040000	117180000	309520000	309770000	319100000	305380000	400200000
P74360.1	Y1526_SYNY3 RecName: Full=Uncharacterized protein sll1526;gi	39833000	40277000	41581000	32650000	33332000	40204000	43740000	38735000	42652000	39516000	41591000	41310000
WP_010871575.1	hypothetical protein	145860000	138460000	136060000	129640000	122970000	112510000	79866000	82317000	84395000	90195000	84759000	77697000
WP_010874306.1	peptide chain release factor 1	42763000	13604000	42674000	44841000	41250000	40774000	36900000	41017000	41237000	47855000	41512000	42195000
WP_041425842.1	peptidase	10578000	28557000	27037000	28763900	32476000	32901700	35632000	29877500	31975000	40685000	38203000	32564000
P73833.1	CPHA_SYNY3 RecName: Full=Cyanophycin synthetase; AltName: Full=Cyanophycin synthase;gi	49692000	55341000	55669000	39723000	40767000	48975000	43935000	45403000	51455000	50555000	46693000	47018000
WP_010874114.1	aminopeptidase	24186000	28523000	28947000	22729000	31521000	33752000	64823000	33287000	42481000	86833000	81959000	84436000
WP_010872577.1	GTP-binding protein YchF	51584000	49669000	47023000	39343000	43142000	56748300	51298000	58537600	49684000	53396000	51487000	71959000
WP_010872149.1	succinate dehydrogenase flavoprotein subunit	73668000	72989000	77047000	76591000	73271000	74417000	62132000	60533000	35189000	70589000	74182000	63895000
WP_010874319.1	membrane protein	219592000	203804000	202105000	183444000	172878000	171958000	168436000	143618000	164707000	184484000	173838000	203030000
WP_010871692.1	glutamate decarboxylase	36547000	32560000	19880000	47402000	45670000	50631000	48225000	32600000	32649000	40199000	40771000	39562000
WP_010872981.1	50S ribosomal protein L27	97787000	92319000	111126000	134090000	120920000	98940000	73315000	101850000	66978000	144300000	130088000	215030000
P23353.2	AROC_SYNY3 RecName: Full=Chorismate synthase; Short=CS; AltName: Full=5-enolpyruvylshikimate-3-phosphate phospholyase;gi	47174000	48606000	48294000	70680000	69699000	64063000	55002000	51903000	33378000	60087000	56688000	65098000
ALJ66892.1	hypothetical protein AOY38_02965	124252000	116405000	148941000	207678000	163509000	165051000	69599000	91469000	80316000	91473000	84856000	48470000
WP_010872854.1	hypothetical protein	43448000	22774000	25923000	26426000	27558000	26536000	26678000	28826000	27266000	28127000	26892000	45187000
WP_010872262.1	hypothetical protein	75661000	65366000	68675000	145593000	130831000	90134000	55512600	59379000	53611000	58894000	63162100	36183000
P72656.1	RNE_SYNY3 RecName: Full=Ribonuclease E/G-like protein; Short=RNase E/G-like protein;gi	36994000	37937000	39623000	46027000	40296000	40821000	54162000	53009000	50220000	51022000	50331000	50463000
WP_010872301.1	serine/threonine phosphatase	61158000	96064000	101029000	66998000	53824000	70268000	57087000	80753000	92400000	18467000	73185000	51133000
WP_010872259.1	photosystem II reaction center protein H	149310000	189710000	221044000	161317000	224480000	235921000	245564000	170207000	193785000	119420000	116840000	153997000
WP_010871758.1	hypothetical protein	37425000	49097000	56542000	48753000	42462000	64422000	134864000	44805000	187317000	84242000	82901000	126133000
WP_010872780.1	hypothetical protein	26810000	31313000	30254000	25521000	25840000	32953000	32659000	26883000	32900000	36017000	31132000	42029600
WP_010872142.1	outer membrane protein assembly factor	69060000	77527000	64611000	54077000	41333000	52840000	59296000	56215000	98196000	61096000	55499000	58391000
WP_010872895.1	hypothetical protein	26174000	22815000	29718000	65219000	29790000	61813000	61537000	81335000	86938000	23263000	23580000	25096000
P73628.1	Y1769_SYNY3 RecName: Full=Probable thylakoid lumen protein sll1769; Flags: Precursor;gi	126015000	136603000	124400000	158163000	145335000	158095000	151786000	146123000	169055000	236330000	214796000	211510000
WP_010873639.1	RNA-binding protein	131384000	120535000	119414000	163044000	158613000	155488000	124848000	131578000	123965000	104820000	111750000	124058000
WP_010874353.1	glycosyl transferase	36852000	36636000	33740000	31175000	33565000	37820000	30939000	28022000	30172000	39291000	38727000	41405000
WP_010871962.1	50S ribosomal protein L15	122900000	131190000	126160000	171008000	183863000	155794000	111426000	104048000	105963000	123098000	139861000	138981000
WP_010873286.1	hypothetical protein	192873000	187270000	199981000	228080000	214660000	189300000	118410000	117930000	146684000	95430000	103110000	76387000
2KMF	A Chain A, Solution Structure Of Psb27 From Cyanobacterial Photosystem Ii;gi	91975000	134887000	139454000	103219000	107335000	120791000	106468000	99966000	89660000	105203000	88010000	143155000
WP_010873233.1	2,3-bisphosphoglycerate-independent phosphoglycerate mutase	57074000	52596000	51795000	48543000	50631000	44098000	59080000	55557000	53918000	16590000	57767000	45119000
2PT2	A Chain A, Structure Of Futa1 With Iron(Ii);gi	147379000	126268000	134564000	93988000	88172000	101375000	69240000	83406000	49087000	52703000	74301000	79414000
WP_010871450.1	hypothetical protein	115856000	86971000	98153000	140673000	135565000	123646000	93797000	111613000	108291000	44772000	71655000	80455000
WP_014407123.1	ferredoxin	47980000	61363000	50955000	58493000	56206000	46614000	62693000	59081000	59580000	20904000	19187000	51149000
WP_010872906.1	NAD(P)H-quinone oxidoreductase subunit K 1	37957000	26881000	0	31641000	22554000	0	95064000	101270000	118833000	131700000	141340000	149250000
WP_010873181.1	UMP kinase	44964000	43517000	43373000	37284000	34628000	41552000	30796000	27946000	32380000	31871000	30873000	45499000
WP_010872281.1	anti-sigma B factor antagonist	250320000	187760000	176690000	84381200	86003600	80608000	82034600	72842800	46520000	55722000	46615000	42789000
WP_010873848.1	hypothetical protein	37639000	34711000	0	265536000	216287000	263970000	282740000	182771000	270460000	109940000	222640000	186094000
WP_010873446.1	glycine--tRNA ligase subunit beta	43576000	46255000	43100000	44620000	47062000	43648000	42871000	41687000	40799000	37733000	36208000	36772000
WP_020861789.1	molybdopterin synthase sulfur carrier subunit	150319000	133033000	97426000	151412000	126899000	128834000	127657000	168648000	138979000	192220000	192541000	169961000
Q55738.1	GYRA_SYNY3 RecName: Full=DNA gyrase subunit A;gi	41399000	43472000	42039000	43586000	41274000	39932000	51320000	52074000	48980000	49162000	51450000	61435000
WP_010873890.1	septum site-determining protein MinD	52260000	54386000	53118000	46240000	48021000	46419000	49481000	47002000	53492000	53659000	51455000	50782000
P73410.2	CYSK_SYNY3 RecName: Full=Cysteine synthase; Short=CSase; AltName: Full=O-acetylserine (thiol)-lyase; Short=OAS-TL; AltName: Full=O-acetylserine sulfhydrylase;	45982000	51979000	46085000	57632000	21369000	56905000	58280000	62827000	61775000	87843000	72329000	62446000
WP_010874092.1	aspartate-semialdehyde dehydrogenase	49910000	47985000	48617000	48796000	48145000	52471000	52014000	54234000	51114000	54782000	52604000	50203000
Q55421.1	EFGL_SYNY3 RecName: Full=Elongation factor G-like protein;gi	47805000	49166000	50896000	57216000	65199000	56365000	47456000	48069000	39535000	39715000	40562000	40035000
WP_010871766.1	curli assembly protein CsgG	105987000	109565000	104185000	102362000	99910000	89550000	128314000	167680000	149864000	99769000	111874000	81757000
WP_010872283.1	hypothetical protein	528160000	438490000	429890000	364560000	263040000	287770000	411635000	503410000	573240000	349661000	378730000	264639000
CAA60134.1	glyceraldehyde 3-phosphate dehydrogenase (phosphorylating)	39743000	41339000	35978000	34984000	35854000	33601000	97533000	86197000	77549000	67566000	35817000	67681000
WP_041425899.1	phosphoribosylformylglycinamidine synthase subunit PurL	50302000	52674000	52810000	39927000	44641000	42224000	32784000	38888000	34819000	34728000	35697000	41726000
BAL36726.1	ribose-phosphate pyrophosphokinase	53332000	54760000	60155000	51858000	48557000	46006000	40824000	46053000	44331000	40737000	43988000	40385000
P74690.2	PHK_SYNY3 RecName: Full=Probable phosphoketolase;gi	78512000	84088000	84883000	51766000	43714000	51868000	36759000	31422000	39409000	47765000	88089000	92864000
WP_010872989.1	L-glutamate gamma-semialdehyde dehydrogenase	77404000	82379000	85921000	56879000	61798000	59309000	54905000	55035000	57879000	54501000	56593000	72666000
WP_010872268.1	hypothetical protein	47279000	38609000	43804000	80654000	64538000	68210000	118435000	123199000	119690000	154447000	185362000	136593000
WP_010873973.1	hypothetical protein	58556000	29981000	0	88210000	89480000	89398000	166553000	129720000	148200000	121903000	105446000	111076000
WP_010872133.1	photosystem reaction center subunit H	81206000	72639000	77465000	85174000	88107000	87351000	100858000	102727000	103558000	111178000	117583000	112117000
WP_010873387.1	hypothetical protein	53499000	59237000	67714000	57026000	56512000	50697000	84221000	109682000	99758000	91732000	94161000	77558000
WP_010873216.1	pyruvate dehydrogenase (acetyl-transferring) E1 component subunit alpha	83060000	64745000	79832000	75019000	80989000	81803000	94494000	64152000	90244000	87723000	80898000	93812000
4RZH	B Chain B, Crystal Structure Of Fabg From Synechocystis Sp. Pcc 6803;gi	164290000	167370000	163210000	157920000	163250000	145030000	121840000	127690000	125660000	118680000	127820000	132950000
P73672.1	ISPG_SYNY3 RecName: Full=4-hydroxy-3-methylbut-2-en-1-yl diphosphate synthase (ferredoxin); AltName: Full=1-hydroxy-2-methy	39945000	43895000	45128000	37195000	45912000	44667000	44526000	46504000	42380000	36513000	36855000	50512000
WP_010872904.1	threonine synthase	33883000	31515000	53890000	83257000	79618000	84311000	84763000	77614000	74997000	90902000	83173000	84909000
WP_010871900.1	hypothetical protein	254966000	215180000	201060000	235788000	238557000	173480000	154690000	223002000	140970000	173300000	176270000	157600000
ALJ66377.1	photosystem I reaction center subunit IX	90273000	86433000	101220000	77721000	139820000	124420000	204990000	85838000	80919000	85235000	75708000	70877000
WP_014407103.1	histidinol-phosphate aminotransferase	35079000	52615000	49992000	64016000	67711000	65666000	62901000	58346000	57522000	74989000	81241000	75894000
WP_010871341.1	peptidyl-prolyl cis-trans isomerase	200090000	164410000	164240000	215840000	226760000	209700000	160262000	141535000	138036000	185960000	199602000	194310000
WP_014407121.1	isoaspartyl peptidase	39444000	60628000	41611000	71338000	56194000	46351000	56692000	57325000	45163000	48944000	62412000	62189000
WP_010872537.1	aspartate--tRNA ligase	63358000	76266000	74130000	80072000	82621000	80906000	102145100	92712000	93137000	94515000	87200000	114299000
WP_010871344.1	amino acid ABC transporter substrate-binding protein	135398000	129091000	122180000	118013000	105931000	118745000	133101000	129851000	147707000	129179000	132365000	119952000
WP_010873232.1	hypothetical protein	76297000	76131000	74709000	81575000	88118000	74839000	61386000	57112000	61200000	14871000	31045000	31039000
WP_010871975.1	MULTISPECIES: 30S ribosomal protein S19	186646000	198706000	193602000	210289000	229520000	214258000	176873000	151945000	140685000	155597000	151881000	176767000
WP_010872653.1	3-isopropylmalate dehydrogenase	62327000	79997000	71253000	84377000	80097000	85896000	78136000	75007000	86967000	82777000	81636000	59662000
WP_010874071.1	ornithine carbamoyltransferase	50155000	42225000	23487000	42667000	50784000	52482000	39980000	15789000	17115000	19553000	21980000	40088000
WP_010872075.1	pyruvate dehydrogenase subunit beta	89694000	103600000	102670000	89486000	92219000	98107000	86062000	78324000	91006000	75728000	77092000	123659000
WP_010871212.1	GDP-fucose synthetase	47046000	56866000	54891000	51744000	57044000	58387000	88034000	77229000	75595000	113273000	123584000	127465000
WP_010871941.1	beta-ketoacyl-	39117000	58694000	47388000	62307000	64808000	64342000	58387000	51858000	57546000	66415000	59978000	49249000
WP_010872279.1	thimanine synthesis protein ThiJ	199915000	72226000	74795000	184301000	158608000	191164000	260500000	250240000	284270000	190385000	225765000	242506000
WP_010872267.1	hypothetical protein	38751000	23951000	23588000	75856000	89926000	59160000	124081000	114281000	126150000	156938000	175225000	137503000
WP_010873349.1	50S ribosomal protein L20	50481000	37323000	38974000	116226000	93753000	122844000	110737000	88820000	104688000	57428000	57139000	87061000
WP_010872821.1	hypothetical protein	221802000	183252000	165630000	123459000	108574000	110476000	84773000	77444000	80793000	92985000	95706000	83134000
WP_010873133.1	glutamine synthetase	12516000	27462000	0	41485000	49832000	54671000	93816000	80762000	94914000	48799000	49159000	47813000
WP_010871795.1	magnesium chelatase subunit ChlI	44694000	41831000	35277000	71972000	49019000	69463000	63401000	60661000	44402000	47110000	45511000	51299000
CAA83452.1	cytochrome b6 subunit of the cytochrome b6f complex	86746000	110040000	120210000	66013000	87988000	132330000	171759000	74941000	145720000	106200000	100920000	118150000
WP_010872886.1	hemolysin secretion protein D	45890000	36426000	39469000	72676000	53296000	52571000	76267000	79814000	81399000	67759000	69526000	64195000
WP_014407098.1	glucose-6-phosphate dehydrogenase assembly protein OpcA	78967000	71992000	70426000	84395000	91695000	63123000	78325000	72865000	57589000	70283000	68358000	107389000
P73511.1	PHSG_SYNY3 RecName: Full=Glycogen phosphorylase;gi	97409000	107950000	108300000	80103000	102250000	101772000	65544000	59351000	67016000	65293000	63825000	94801000
WP_010871490.1	hypothetical protein	143428000	129887000	125643000	85456000	95540000	98112000	83516000	64332000	70291000	78141000	76979000	67928000
WP_048908414.1	hypothetical protein	74553000	66159000	45079000	112362000	106340000	103271000	106998000	102839000	98617000	80976000	92033000	76251000
WP_010873676.1	cyanate hydratase	103251000	123008000	108969000	127971000	138965000	142734000	222758000	167337000	179708000	138438000	126675000	104863000
WP_010873301.1	1,4-alpha-glucan-branching protein	46080000	61052000	55752000	53248000	62329000	51129000	70261000	79793700	56023000	56141000	55935000	90772000
WP_010871484.1	hypothetical protein	42056000	83636000	43959000	90283000	81129000	93554000	77073000	70394000	70540000	93784000	82797000	87286000
WP_010872890.1	hypothetical protein	100095000	90064000	69188000	121375000	82621000	95712000	99287000	113432000	100620000	104979000	106451000	87961000
WP_010872965.1	hypothetical protein	127894000	118777000	119172000	129216000	80074000	122889000	158907000	162188000	149667000	137818000	153853000	114201000
WP_010874123.1	hypothetical protein	89390000	83984000	76872000	66804000	71257000	75852000	59803000	64444000	73226000	70178000	69305000	85175000
WP_010872031.1	DUF1868 domain-containing protein	40408000	35880000	36894000	48316800	45192000	42816000	43135000	43974000	45439000	47594000	45430000	65272000
WP_010873656.1	glutamate--tRNA ligase	97832000	48488000	40891000	121654000	121414000	121358000	139279000	115628000	118975000	166663000	151844000	142850000
WP_010873432.1	diaminopimelate aminotransferase	52819000	53956000	57537000	43642000	40633000	71503000	52263000	29356000	32210000	49472000	57907000	63516000
WP_010873762.1	hypothetical protein	50011000	53839000	62815000	63080000	60897000	75361000	90295000	80812000	84993000	70817000	72135000	90493000
WP_010873603.1	phosphoglycerate mutase	88930000	70365000	65721000	105424000	122623000	109958000	81895000	79648000	52365000	93624000	95820000	76669000
WP_010873247.1	glycogen synthase	67036000	82620000	79352000	62351000	75026000	67312000	63547000	48417000	65971000	76450000	57791000	74620000
WP_010872899.1	pilus assembly protein	51696000	50350000	49879000	80513000	59145000	66896000	110721000	96848000	79524000	60502000	61996000	79643000
WP_010874095.1	hypothetical protein	45079000	56568400	66966000	71146000	84128000	70703000	82554000	129932000	87244000	66072000	78870000	93823000
WP_010872950.1	tRNA-specific adenosine deaminase	201708000	199439000	174213000	118836000	116268000	122925000	117813000	79662000	111496000	63618000	46979000	40406000
WP_010871794.1	hypothetical protein	401660000	342070000	239180000	371040000	268362000	303230000	453860000	337499000	221670000	173350000	131420000	139420000
WP_010871762.1	hypothetical protein	95399000	29509000	177296000	112641000	93246000	99402000	85387000	116485000	141263000	85779000	113377000	72883000
P73558.1	GATA_SYNY3 RecName: Full=Glutamyl-tRNA(Gln) amidotransferase subunit A; Short=Glu-ADT subunit A;gi	56265000	50547000	49272000	45688000	68203000	61877000	57885000	59483000	43059000	45658000	45851000	72313000
WP_014407129.1	hypothetical protein	87898000	74545000	70556000	90329000	64802000	58083000	64270000	87079000	69101000	69732000	85187000	64284000
WP_010873469.1	SIMPL domain-containing protein	188419000	153840000	144133000	169477000	130427000	149949000	106207000	106847000	114124000	136352000	142053000	134457000
WP_010873415.1	RNA-binding protein	32262000	23306000	33036000	26033000	35308000	39031000	208818000	194151000	185611000	263731000	284639000	312494000
WP_010872275.1	hypothetical protein	172350000	152458000	170044000	112200000	142847000	127304000	125564000	117848000	113941000	100005000	95426000	83581000
WP_010873517.1	chaperone protein dnaK1	54154000	45878000	51402000	70776000	73537000	70745000	67705000	69504000	64897000	54196000	54711000	81490000
WP_010871752.1	chaperone protein dnaK3	80186000	81191000	76585000	81691000	75854000	78328000	71162000	75761000	84639000	92764000	85708000	150699000
WP_010871948.1	adenylosuccinate synthase	51107000	51520000	54898000	46182000	51746000	52564000	44513000	42751000	45378000	52797000	51395000	53998000
WP_014407067.1	DNA-binding response regulator	64961000	64332000	61751000	75948000	72455000	74198000	74532000	66090000	69724000	62038000	63294000	56995000
WP_010872235.1	hypothetical protein	544420000	530648000	456500000	799022000	997304000	793917000	988540000	1087100000	1162839000	615254000	728182000	441294000
WP_010873395.1	hypothetical protein	63606000	53024000	52582000	90897000	90716000	86024000	92366000	90124000	82563000	105691000	108278000	88589000
WP_010873519.1	general secretion pathway protein GspE	89236000	81811000	92940000	66686000	66673000	72509000	61152000	64012000	60631000	71594000	70492000	76929000
WP_010871499.1	sulfite reductase	36106000	34753000	35006000	72048000	54769000	55755000	73255000	79199000	43100000	80321000	88846400	83324000
WP_010871971.1	50S ribosomal protein L29	452560000	424150000	400880000	439350000	443060000	445260000	293798000	292615000	325509000	256948000	263892000	273733000
WP_010871997.1	30S ribosomal protein S20	121825000	125091000	135248000	187590000	196408000	208160000	159037000	143213000	135070000	156634000	149208000	160823000
WP_010871452.1	hypothetical protein	160518000	157266000	146745000	160547000	161558000	164248000	140565000	123487000	125631000	152064000	143268000	138963000
WP_020861737.1	catalase/peroxidase HPI	106053000	113106000	107071000	101005000	130417000	110314000	66152000	42854000	63750000	59040000	56838000	56563000
WP_010873374.1	triose-phosphate isomerase	156997000	160168000	187921000	124354000	139726000	104120000	165550000	151733000	183788000	170648000	199282000	151171000
WP_010873041.1	anti-sigma F factor antagonist	234773000	225009000	177826000	242667000	204020000	216300000	214330000	204859000	209835000	225690000	234810000	217030000
WP_010872888.1	DNA-directed RNA polymerase subunit gamma	101710000	101140000	100420000	94148000	97249000	94259000	109850000	118670000	110200000	102790000	105200000	157168000
WP_010871973.1	30S ribosomal protein S3	202840000	236820000	249440000	110010000	218902000	199019000	144180000	151275000	99057000	202963000	163824000	243760000
WP_010871753.1	serine hydroxymethyltransferase	725530000	1752040000	806630000	2270610000	949060000	2076600000	797970000	817020000	1587470000	1462940000	721150000	1348740000
WP_010872266.1	hypothetical protein	139514000	110604000	136078000	153933000	151499000	164426000	296443000	251475000	283402000	358370000	356300000	337980000
WP_010874197.1	hypothetical protein	173573000	170511000	172257000	125474000	113843000	110241000	180323000	158857000	172225000	243237000	251399000	244954000
WP_010874024.1	hypothetical protein	73482000	87688000	70485000	70416000	62063000	65027000	63905000	62375000	70628000	61945000	58822000	63469000
AGF52553.1	aspartate aminotransferase	47991000	51723000	52707000	85857000	85426000	91081000	109185000	89542000	95400000	117536000	120502000	106270000
BAL36544.1	hypothetical protein SYNPCCP_2458	249043000	220540000	200130000	148683000	135130000	131457000	304319000	322442000	355879000	464570000	514080000	386290000
WP_014407089.1	MULTISPECIES: DNA-binding protein HU	131150000	0	0	232380000	127430000	139310000	150250000	212630000	0	147450000	153000000	111380000
WP_010872269.1	hypothetical protein	84603000	67127000	62034000	116460000	125830000	101620000	153035000	171632000	169109000	238326000	218152000	177881000
WP_010872081.1	glucose-6-phosphate 1-dehydrogenase	115130000	131440000	130640000	82305000	101950000	110600000	86925000	79114000	92635000	96251000	104480000	150464000
WP_010873190.1	ATP-dependent Clp protease proteolytic subunit	175787000	178581000	167070000	164555000	172612000	172516000	152051000	135363000	160923000	248810000	233066000	242920000
WP_010874321.1	argininosuccinate synthase	77388000	77707000	92975000	63100000	93765000	85200000	118673000	96331000	107470000	95309000	87972000	157603000
WP_010873413.1	glutamate-1-semialdehyde 2,1-aminomutase	61742000	64837000	62017000	96477000	104598000	124704000	252570000	218790000	207143000	211200000	198393000	198063000
WP_010871292.1	cysteine synthase A	79549000	39937000	61913000	80225000	82637000	69064000	78208000	38508000	81038000	132237000	145934000	127094000
WP_010873574.1	protein translocase subunit SecA	65659000	64789000	67208000	64291000	57936000	70334000	62340000	54532000	61811000	75493000	72813000	69223000
WP_010873010.1	phenylalanine--tRNA ligase subunit beta	96937000	99664000	101280000	83535000	89211000	94063000	93227000	83066000	98737000	102010000	99000000	123070000
WP_010871952.1	50S ribosomal protein L13	368179000	230000000	324209000	432567000	481581000	503311000	367448000	326004000	309739000	244920000	331589000	394827000
WP_010873808.1	protochlorophyllide oxidoreductase	107480000	120290000	117480000	82739000	102030000	97267000	97034000	86877000	95362000	88865000	79739000	104473000
CAI94199.1	unnamed protein product	179362000	149664000	203740000	303544000	99567000	259177000	289998000	244049000	243944000	189318000	170952000	130879000
WP_010872896.1	hypothetical protein	248463000	231767000	212484000	199730000	199969000	177305000	165702000	178470000	176321000	100792000	101965000	72100000
WP_010872980.1	50S ribosomal protein L21	200448000	180389000	199894000	291350000	303994000	253607000	188188000	174251000	186915000	185903000	174287000	238640000
WP_010872443.1	hypothetical protein	115704000	87475000	81741000	119287000	117750000	102660000	133060000	154056000	142465000	65728000	63722000	61777000
WP_010872940.1	30S ribosomal protein S10	169430000	204138000	167600000	242178000	252953000	191294000	202349000	211252000	163417000	225121000	220305000	209804000
WP_028948150.1	MULTISPECIES: 50S ribosomal protein L19	134390000	152930000	157880000	198605000	279970000	240290000	210445000	180826000	161879000	190663000	172417000	218250000
WP_020862272.1	hypothetical protein	109400000	105100000	97860000	88504000	83096000	62967000	184944000	223153000	232545000	260529000	261882000	236939000
WP_010872204.1	pyruvate kinase 2	107180000	111370000	110280000	98173000	100700000	102100000	115040000	108750000	102630000	96211000	98711000	128349000
WP_010874188.1	hypothetical protein	164467000	142632000	156921000	218446000	218157000	174385000	102604000	132622000	107995000	126913000	129516000	104301000
WP_010873110.1	urea ABC transporter substrate-binding protein	125210000	137978000	143460000	63678000	66062000	87142000	129311000	117235000	174690000	78882000	110764000	107275000
WP_010872278.1	hypothetical protein	86710000	92284000	86622000	96173000	105360000	89171000	142677000	133509000	131410000	96490000	84334000	89797000
WP_010872942.1	elongation factor G	114910000	134430000	130860000	110480000	120840000	123270000	89514000	81533000	93285000	109360000	103780000	111130000
WP_010873187.1	twitching motility protein PilT	180840000	183180000	177210000	124670000	124590000	129050000	136760000	117800000	119100000	101720000	97150000	96817700
WP_010874016.1	branched chain amino acid aminotransferase	37934000	37061000	38262000	79296000	70775000	83521000	110587000	98639000	93561000	111171000	122060000	114162000
WP_010874171.1	aconitate hydratase B	100410000	111720000	103150000	82550000	89816000	96445000	110490000	93857000	114900000	102190000	103560000	131916000
WP_010874011.1	chemotaxis protein	99659000	99305000	100370000	110710000	108530000	110720000	100110000	101860000	95173000	89670000	86206000	85237000
WP_010871638.1	ATP-dependent zinc metalloprotease FtsH 3	119560000	91588000	98130000	102820000	103900000	110080000	123500000	95114000	95190000	114560000	109860000	121572000
WP_010874060.1	ATP-dependent Clp protease proteolytic subunit	123257000	120898000	119339000	116786000	123199000	147832000	120895000	95397000	133185000	167376000	153196000	170656000
WP_010872257.1	apocytochrome f	168057000	178043000	174976000	162097000	183320000	192687000	216746000	160418000	179161000	122270000	154055000	196280000
WP_010872645.1	sodium-dependent bicarbonate transport family permease	0	0	0	0	0	0	787108000	590273000	774988000	730860000	685152000	941640000
2VQA	B Chain B, Protein-Folding Location Can Regulate Mn Versus Cu- Or Zn- Binding. Crystal Structure Of Mnca.;	157542000	151638000	149995000	200729000	184274000	162871000	110988000	114644000	130114000	94366000	92075000	86035000
P72673.1	Y729_SYNY3 RecName: Full=Thylakoid-associated protein slr0729;gi	416616000	372652000	364474000	252482000	259452000	230111000	193091000	177900000	181998000	291288000	287906000	246200000
WP_010872959.1	geranylgeranyl diphosphate reductase	91576000	93426000	94145000	144320000	145910000	145530000	305486000	242340000	231180000	188410000	193470000	274947000
WP_010873456.1	ATP-dependent zinc metalloprotease FtsH 2	168280000	175050000	174210000	144386100	146070000	195520600	155810000	136980000	145090000	171220000	142550000	189100000
WP_010871956.1	MULTISPECIES: 30S ribosomal protein S11	147567000	262156000	188830000	281660000	295510000	270780000	222220000	229590000	194394000	237154000	228600000	269400000
Q55385.1	RRP3_SYNY3 RecName: Full=Probable 30S ribosomal protein PSRP-3; AltName: Full=Ycf65-like protein;gi	188570000	170720000	169490000	231954000	224319000	268397000	305058000	253673000	155708000	192834000	172995000	193628000
P73392.1	Y1735_SYNY3 RecName: Full=Uncharacterized protein sll1735;gi	65855200	46419000	45679000	88185000	72024300	72360000	260236000	304024000	276637000	524990000	543220000	458130000
Q55766.1	RPIA_SYNY3 RecName: Full=Ribose-5-phosphate isomerase A; AltName: Full=Phosphoriboisomerase A; Short=PRI;gi	63341000	60082000	60925000	103731000	99932000	106769000	144216000	126155000	115039000	145350000	156726000	157602000
WP_010873191.1	ATP-dependent Clp protease proteolytic subunit	125946000	78413000	141915000	133294000	142347000	173685000	130044000	128149000	134522000	222835000	189096000	200907000
WP_010871285.1	paraslipin	164480000	161750000	153130000	132990000	126720000	134250000	88553000	84362000	86935000	131750000	130240000	174664000
WP_010872873.1	GUN4 domain-containing protein	162632000	149367000	137931000	117107000	95295000	106647000	115641000	129176000	130508000	157655000	136801000	140029000
3LS1	A Chain A, Crystal Structure Of Cyanobacterial Psbq From Synechocystis Sp. Pcc 6803 Complexed With Zn2+;gi	183167000	170100000	206173000	206030000	192732000	192819000	155023000	149209000	146546000	110810000	104930000	126759000
WP_010873478.1	acetyl-CoA carboxylase, biotin carboxyl carrier protein	169848000	203866000	215899000	167902000	169780000	174303000	144698000	132856000	151846000	135803000	123298000	126670000
WP_010873785.1	N-acetyl-gamma-glutamyl-phosphate reductase	48554000	50595000	52836000	88701000	96041000	101331000	126353000	104090000	108672000	137140000	130632000	122756000
WP_010871721.1	cytochrome b559 subunit alpha	275264000	293069000	247910000	341492000	378380000	418390000	389960000	281290000	348037000	247830000	245367000	329170000
WP_010871977.1	50S ribosomal protein L23	220630000	198741000	198536000	229990000	237920000	228580000	213878000	181739000	173818000	207918000	213149000	256350000
WP_010873702.1	hypothetical protein	177796000	162401000	165861000	235163000	207449000	214230000	380855000	400036000	378541000	204420000	251686000	178491000
WP_010871942.1	MULTISPECIES: acyl carrier protein	792614000	714280000	674950000	364537000	534970000	343750000	434016000	543213000	425800000	497246000	595335000	356104000
WP_020861404.1	hypothetical protein	184938000	179631000	185328000	173317000	168504000	150179000	125965000	156907000	140561000	180125000	157742000	154466000
P36237.1	RL11_SYNY3 RecName: Full=50S ribosomal protein L11;gi	141460000	224586000	142040000	208086000	191767000	216016000	176930000	149501000	174693000	165394000	168558000	194247000
P37277.1	PSAL_SYNY3 RecName: Full=Photosystem I reaction center subunit XI; AltName: Full=PSI subunit V; AltName: Full=PSI-L;gi	660730000	181740000	414580000	832220000	820480000	1107820000	1126340000	692190000	746000000	283460000	299128000	504300000
WP_010871465.1	isocitrate dehydrogenase (NADP(+))	142063000	125895000	92797000	120538000	124049000	137959000	158044000	120348000	131833000	150151000	130916000	117284000
WP_010873131.1	30S ribosomal protein S16	240400000	259190000	219764000	273930000	259310000	262690000	231770000	197146000	203203000	231614000	239480000	268180000
WP_010873644.1	hypothetical protein	91599000	92943000	91268000	89503000	102017000	99033000	105408000	92284000	104348000	100569000	99508000	114778000
Q55828.1	DAPAT_SYNY3 RecName: Full=LL-diaminopimelate aminotransferase; Short=DAP-AT; Short=DAP-aminotransferase; Short=LL-DAP-aminotransferase;gi	112212000	56020000	99236000	134796000	144092000	131932000	208063000	170641000	149339000	155410000	175360000	180448000
WP_010872414.1	N-acetylmuramoyl-L-alanine amidase	177873000	130537000	145368000	159257000	161018000	138515000	171881000	177330000	165672000	144987000	145023000	130546000
WP_010874119.1	bacterioferritin	473600000	424830000	486950000	343140000	329707000	332060000	224774000	254041000	257112000	312650000	293066000	256050000
WP_010873076.1	chaperone protein ClpB	103500000	110120000	113150000	100162500	98961000	94165000	62024000	61979000	56712000	69130000	73947700	68682800
WP_010874048.1	uroporphyrinogen decarboxylase	142530000	122854000	135028000	158604000	172330000	190619000	308033000	220996000	238017000	211014000	202496000	212713000
WP_010873059.1	molybdenum cofactor biosynthesis protein MoeB	156120000	159540000	162810000	113720000	167440000	140090000	125990000	109800000	127780000	177810000	161270000	212724000
P74241.1	SAT_SYNY3 RecName: Full=Sulfate adenylyltransferase; AltName: Full=ATP-sulfurylase; AltName: Full=Sulfate adenylate transferase; Short=SAT;gi	95502000	115930000	88424000	123464000	119897000	150124000	181917000	136443000	164681000	176486000	144952000	149336000
WP_010871995.1	DNA-directed RNA polymerase subunit beta	186130000	187770000	185300000	170167500	169830000	181590000	254380000	221270000	228030000	213730000	204200000	250737000
WP_010871667.1	iron-regulated protein	287320000	323670000	258634000	399140000	318250000	324540000	231219000	253280000	261538000	161380000	160295000	150872000
WP_010873518.1	nucleotide exchange factor GrpE	120754000	93454000	109608000	135689000	132372000	129260000	167374000	175080000	146302000	155842000	136728000	131733000
WP_010873236.1	branched-chain alpha-keto acid dehydrogenase subunit E2	302650000	309868000	304841000	344814000	308690000	286635000	127280000	268330000	105780000	126890000	248680000	203498000
WP_010873654.1	secretion protein HlyD	152940000	147070000	140890000	182220000	153630000	152580000	154550000	160530000	149910000	145500000	145710000	199109000
WP_010873421.1	hypothetical protein	227120000	231457000	241070000	257720000	233730000	219330000	168837000	177384000	177550000	208140000	206780000	212880000
P74689.1	ILVD_SYNY3 RecName: Full=Dihydroxy-acid dehydratase; Short=DAD;gi	228077000	226343000	209280000	197450000	235364000	248028000	235492000	193299000	214925000	253026000	256306000	221886000
WP_010871213.1	GDP-mannose 4,6-dehydratase	60384000	65853000	62418000	64657000	78886000	79235000	159260000	115102000	116275000	221090000	208310000	227760000
WP_010871246.1	photosystem II reaction center Psb28 protein	923398000	913274000	791854000	601800000	628790000	549340000	484840000	539960000	502770000	427000000	464270000	359190000
WP_010872126.1	cell division protein FtsZ	135370000	135630000	116380000	160151000	131120000	122070000	167719200	187148000	151830000	154420000	164110000	189087000
WP_010873149.1	AbrB family transcriptional regulator	258870000	280470000	278672000	342130000	325880000	342840000	438910000	417190000	430600000	378304000	374666000	438330000
WP_010872566.1	MULTISPECIES: NAD(P)H-quinone oxidoreductase subunit H	68092000	68018000	69767000	61138000	73599000	55374000	250157000	238750000	171878000	339306000	328658000	356632000
WP_010872771.1	elongation factor Ts	327140000	338620000	314885000	370800000	408660000	434040000	431960000	366080000	368190000	400430000	386410000	446620000
P42352.2	RL9_SYNY3 RecName: Full=50S ribosomal protein L9;gi	387770000	448320000	426090000	687250000	712160000	602420000	579370000	509970000	477760000	511390000	511100000	557410000
ALJ68028.1	Photosystem I reaction center subunit IV	1138360000	1125180000	1321399000	1430510000	1291480000	1253680000	1124100000	1556030000	1120680000	992180000	1093350000	1249650000
WP_014407113.1	aspartyl/glutamyl-tRNA(Asn/Gln) amidotransferase subunit B	139430000	134937000	120481000	154450000	150393000	150192000	135715000	120777000	127548000	157298000	143849000	155511000
WP_010873285.1	virginiamycin B hydrolase Vgb	318415000	285116000	285760000	365198000	347120000	327078000	217386000	236004000	227513000	235080000	222649000	174747000
WP_010872270.1	hypothetical protein	331060000	296250000	259967000	371390000	351680000	295170000	237873000	301510000	310570000	201150000	226782000	177652000
BAL34373.1	coproporphyrinogen III oxidase	120184000	109512000	100477000	129095000	146188000	135628000	255111000	219227000	232017000	118732000	120226000	105705000
WP_010871955.1	DNA-directed RNA polymerase subunit alpha	120340000	105470000	105460000	126957000	128651000	155015000	212540000	168085000	194950000	194173000	175799000	219283000
WP_010872381.1	general secretion pathway protein GspG	530840000	463250000	654266000	500170000	386640000	395230000	446480000	738430000	720200000	278298000	342370000	253410000
WP_010872772.1	30S ribosomal protein S2	394920000	372410000	388900000	275509000	344700000	340289000	212271000	260627000	255614000	229296000	231845000	297580000
WP_010871980.1	DNA starvation/stationary phase protection protein	378600000	397730000	378870000	368630000	388120000	396570000	400970000	352012000	401370000	511980000	521890000	471340000
WP_010871368.1	ATP synthase subunit b	348708000	342487000	370007000	368250000	318406000	337364000	314813000	299808000	292875000	256275000	248528000	348880000
WP_010871957.1	30S ribosomal protein S13	511140000	468300000	500310000	454890000	523930000	533760000	405990000	312140000	401230000	416800000	359780000	438060000
WP_010871969.1	MULTISPECIES: 50S ribosomal protein L14	200780000	205189000	201949000	244120000	254145000	260377000	188492000	212535000	157856000	190318000	211671000	206945000
WP_010872691.1	delta-aminolevulinic acid dehydratase	74137000	78700000	84557000	125592000	114790000	165622000	172397000	155033000	160019000	180421000	159552000	208630000
WP_010873630.1	carbamoyl-phosphate synthase large chain	108300000	154710000	112220000	142020000	153660000	146080000	137800000	142360000	107410000	127130000	124900000	177625000
WP_010872271.1	hypothetical protein	256730000	260300000	240421000	232950000	258220000	248700000	249910000	212570000	232040000	208796000	195242000	186192000
WP_020861619.1	glycogen phosphorylase	94040000	83407000	74469000	93894000	108806000	104410000	153509000	116604000	115061000	132679000	130213000	128862000
WP_010872200.1	30S ribosomal protein S1 homolog A	363330000	403290000	373590000	333260000	301150000	405950000	339853000	275700000	353767000	366770000	310025000	342148000
WP_010873531.1	30S ribosomal protein S4	501566000	358060000	460353000	405010000	434910000	491610000	411600000	326357000	378790000	449820000	405780000	476500000
WP_020861875.1	HrEpiB	139290000	135470000	123600000	109610000	131970000	133240000	155520000	161631000	164768900	135240000	130620000	156019000
WP_010871783.1	NAD-dependent dehydratase	131419000	75154000	116741000	114109000	133645000	144193000	232630000	174497000	209320000	225061000	208533000	198627000
WP_010871337.1	universal stress protein UspA	416513000	422324000	333964000	288080000	317300000	336570000	214730000	218482000	224050000	175960200	160487000	201352000
WP_010871477.1	photosystem II extrinsic protein	4166550000	2738440000	2956810000	2601750000	1385180000	1665420000	1660840000	1797420000	2229020000	1521900000	1507850000	861550000
P73971.2	AMPA_SYNY3 RecName: Full=Probable cytosol aminopeptidase; AltName: Full=Leucine aminopeptidase; Short=LAP; AltName: Full=Leucyl aminopeptidase;gi	201489000	175923000	169669000	180654000	194187000	188258000	167341000	148070000	147836000	174590000	183786000	161902000
WP_010872470.1	peptidyl-prolyl cis-trans isomerase	259491000	214005000	233130000	225863000	249769000	228062000	278969000	347183000	350320000	246511000	284013000	205593000
WP_010873737.1	MULTISPECIES: 30S ribosomal protein S18	211264000	190422000	209218000	230678000	266800000	233231000	211873000	193835000	185639000	188142000	178694000	200453000
BAA16887.1	S-adenosylmethionine synthetase	301730000	247430000	236280000	267210000	290030000	255240000	357660000	330310000	335070000	301060000	272150000	277560000
WP_010872844.1	hypothetical protein	1791530000	1871190000	1949630000	1431610000	1351260000	1234250000	749510000	771550000	665590000	555626000	598479000	693830000
WP_020862073.1	periplasmic-binding protein of ABC transporter	200549000	208449000	212870000	273750000	226260000	219030000	210220000	218570000	181058000	207775000	210570000	250270000
WP_010871966.1	30S ribosomal protein S8	351406000	376477000	344158000	342170000	350080000	369030000	307452000	285377000	271731000	273615000	270048000	271613000
WP_010873220.1	nucleoside-diphosphate kinase	367120000	371490000	408730000	245100000	268358000	324560000	491320000	315450000	439450000	442470000	449510000	538880000
WP_010871366.1	ATP synthase subunit delta	248890000	223810000	247260000	275582000	279245000	322200000	331349000	253089000	257640000	272678000	264233000	331196000
WP_010872762.1	ribulose-phosphate 3-epimerase	192595000	195909000	179698000	204492000	212015000	212210000	370440000	334260000	346140000	381430000	372030000	322820000
WP_014407167.1	bifunctional phosphoribosylaminoimidazolecarboxamide formyltransferase/inosine monophosphate cyclohydrolase	297250000	286236000	292320000	255540000	290160000	270407000	242289000	213593000	211743000	267138000	257481000	219968000
WP_010874215.1	phycobilisome rod-core linker polypeptide CpcG	58662000	47667000	82074000	321768000	337379000	446670000	393760000	376445000	353825000	59422000	63016000	90680000
WP_010874175.1	glutamate synthase	136582000	141913000	124667000	146136000	159005000	170868000	183962000	134228000	114622000	173577000	171268000	168221000
P36236.1	RL1_SYNY3 RecName: Full=50S ribosomal protein L1;gi	199876000	209433000	204630000	302315000	273560000	305884000	293238000	262587000	300130000	262411000	260049000	288704000
P72740.3	DLDH_SYNY3 RecName: Full=Dihydrolipoyl dehydrogenase; AltName: Full=Dihydrolipoamide dehydrogenase; Short=LPD; AltName: Full=E3 component of pyru	366850000	439140000	424720000	386420000	367000000	374270000	289990000	312680000	331060000	293660000	338040000	299800000
WP_014407079.1	bacterioferritin	429490000	355030000	453610000	342560000	348940000	365380000	288560000	298317000	337410000	333308000	339402000	315604000
WP_014407081.1	50S ribosomal protein L3	370850000	350054000	375350000	461710000	515150000	488600000	422570000	343150000	335440000	372470000	329830000	378880000
WP_014407118.1	inorganic pyrophosphatase	349376000	405691000	402074000	354391000	424025000	368125000	417420000	492701000	411768000	315844000	550833000	332277000
WP_010872638.1	hypothetical protein	131736000	112515000	106741000	132640000	128143000	110128000	126446000	159319000	119486000	88231000	103933000	141894000
P74551.1	APCF_SYNY3 RecName: Full=Allophycocyanin subunit beta-18; Short=Allophycocyanin subunit B18;gi	463930000	425520000	483050000	601570000	644450000	609930000	494440000	476700000	443460000	368340000	309770000	397060000
WP_010873244.1	Light-repressed protein A homolog	525260000	533490000	492310000	944040000	855100000	736580000	451710000	618950000	499460000	571470000	614660000	755290000
4L6V	3 Chain 3, Crystal Structure Of A Virus Like Photosystem I From The Cyanobacterium Synechocystis Pcc 6803;gi	1251700000	1158390000	1351460000	990040000	891720000	874990000	586030000	1074500000	1115870000	36250000	255220000	233810000
WP_010872009.1	MULTISPECIES: peroxidase	904640000	736180000	701580000	795510000	758020000	789620000	999620000	1132220000	1087180000	926720000	969890000	909260000
	PWBYG H+-transporting two-sector ATPase (EC 3.6.3.14) gamma chain - Synechocystis sp;gi	404551000	343550000	363040000	463260000	413370000	480710000	529450000	515390000	497370000	434630000	476730000	533700000
WP_041426079.1	phosphoglucomutase, alpha-D-glucose phosphate-specific	102180000	88807000	85209000	190171000	177442000	146257000	174185000	214860000	187376000	150309000	152619000	194763000
WP_010872158.1	MULTISPECIES: hypothetical protein	679880000	602010000	601360000	894310000	787140000	727800000	593430000	751030000	650550000	714190000	712920000	880200000
P73954.1	Y1513_SYNY3 RecName: Full=Membrane-associated protein slr1513;gi	68446000	66343000	67098000	153193000	149754000	152314000	2532300000	2418340000	2943100000	3392900000	3350100000	3309200000
P73722.1	LEXA_SYNY3 RecName: Full=Transcription regulator LexA; AltName: Full=LexA-related repressor;gi	262470000	295537000	291474000	536850000	354342000	385100000	448600000	501880000	396220000	412951000	394707000	540720000
WP_010872943.1	30S ribosomal protein S7	300630000	310384000	344448000	339290000	386400000	376080000	329410000	307780000	229975000	231773000	260960000	277573000
WP_010873682.1	hypothetical protein	156200000	150820000	138130000	163574000	157650000	151403100	716010000	867225000	798890000	1539770000	1396030000	1243280000
WP_010871851.1	DNA ligase	297390000	295386000	296026000	310218000	288503000	305173000	184608000	190592000	174760000	124190000	141059000	170321000
WP_014407100.1	photosystem II CP43 reaction center protein	580170000	546750000	686650000	699410000	871310000	945600000	860260000	594490000	633980000	369047000	340520000	538090000
WP_010873279.1	phosphoribulokinase	325970000	321460000	308510000	357350000	315041000	376290000	281590000	255755000	297210000	308260000	355660000	293360000
WP_010872107.1	ATP-dependent zinc metalloprotease FtsH 4	307027000	269814000	300959000	180556200	206726000	207861000	154818000	120040000	130770000	181720000	199244000	234499000
WP_010872791.1	glucose-6-phosphate isomerase	307560000	295860000	281050000	289855000	299058000	307000000	314906000	277573000	280527000	320239000	348030000	308277000
WP_020861708.1	phosphoglycerate dehydrogenase	358392000	367451000	346040000	326257000	324244000	345969000	315970000	308838000	291836000	326416000	324650000	373030000
WP_010873180.1	ribosome-recycling factor	964088000	823990000	783824000	524110000	538250000	473730000	500680000	489110000	549610000	456770000	490380000	362450000
WP_010871978.1	50S ribosomal protein L4	300660000	243291000	242865000	444840000	404930000	377090000	316700000	354690000	311990000	286354000	308440000	290020000
P73824.1	GPX2_SYNY3 RecName: Full=Hydroperoxy fatty acid reductase gpx2;gi	555632000	503682000	517925000	495160000	500400000	406380000	393896000	507851000	439716000	772750000	846100000	669690000
WP_010872505.1	MULTISPECIES: photosystem I reaction center subunit XII	1921580000	1857570000	1924950000	1473890000	1435730000	1309520000	784870000	828340000	752340000	761960000	688430000	921960000
WP_010871976.1	50S ribosomal protein L2	514380000	478990000	413040000	953770000	837230000	682640000	560510000	668350000	524640000	530490000	568470000	656220000
WP_010871326.1	translation initiation factor IF-2	180880000	174240000	163290000	197960000	199330000	192230000	229070000	260616900	216290000	208750000	210000000	254478000
WP_010871965.1	50S ribosomal protein L6	477420000	472930000	510423000	551540000	508200000	581400000	384750000	378060000	378239000	400360000	386880000	475740000
P74008.1	SAHH_SYNY3 RecName: Full=Adenosylhomocysteinase; AltName: Full=S-adenosyl-L-homocysteine hydrolase; Short=AdoHcyase;gi	261013000	296945000	220080000	331400000	328420000	372640000	585010000	419660000	488460000	663790000	627470000	582320000
WP_010872536.1	reductase DrgA	270197000	213989000	241123000	331940000	267274000	270736000	353880000	317710000	386340000	402910000	399060000	391100000
WP_010872995.1	class V aminotransferase	272860000	265168000	245376000	328690000	337500000	355690000	454880000	415270000	387880000	456210000	483990000	447860000
WP_010872335.1	hydroxymethylbilane synthase	182493000	189574000	175232000	209339000	192859000	199780000	184345000	174912000	180385000	161012000	141400000	152107000
WP_020861454.1	FKBP-type peptidyl-prolyl cis-trans isomerase	426246000	368730000	370990000	316450000	301666000	258927000	282066000	400043000	338349000	244379000	275065000	220886000
WP_010874145.1	elongation factor G	217440000	272720000	252910000	337520500	363600000	302461400	336094000	365258000	174150000	285307000	286684500	439450000
WP_014407132.1	phosphogluconate dehydrogenase (NADP(+)-dependent, decarboxylating)	428270000	416560000	365700000	468990000	558730000	532640000	570820000	433350000	492040000	690090000	699350000	616200000
WP_010871963.1	MULTISPECIES: 30S ribosomal protein S5	711134000	690463000	704887000	899350000	793730000	816750000	700280000	680950000	579050000	688270000	668900000	720910000
WP_010873156.1	nitrogen regulatory protein P-II	521240000	536290000	507250000	587310000	474360000	664060000	804020000	707660000	893330000	822220000	815380000	880100000
CAA41422.1	plastoquinol--plastocyanin reductase	195205000	197039000	182129000	289660000	292030000	301910000	311680000	322750000	305510000	250450000	216075000	251440000
WP_010871442.1	transaldolase	326300000	318560000	318610000	274210000	360200000	319420000	303100000	259950000	281140000	284340000	265440000	282600000
WP_020861444.1	glutamate synthase	251290000	263190000	255670000	230230000	229810000	241570000	209910000	199970000	206350000	173220000	172960000	196686000
WP_010872128.1	peptidase S41	251619000	256703000	235411000	360877000	341428000	318661000	387043000	421660000	391566000	223220000	215663000	197538000
WP_010872122.1	nitrate transporter NrtA	278760000	279350000	276020000	369530000	375830000	384550000	406480000	370160000	471340000	322330000	374680000	380170000
WP_010872277.1	hypothetical protein	971500000	987880000	893710000	892340000	1021390000	971750000	1422320000	1197490000	1258300000	1184070000	1169410000	1000700000
WP_010873144.1	phosphoglycerate kinase	406940000	443260000	364730000	457690000	460890000	501630000	619890000	703040000	544170000	940600000	851680000	803660000
P72870.1	PHAC_SYNY3 RecName: Full=Allophycocyanin subunit alpha-B;gi	1062050000	1005710000	1052780000	1066560000	962260000	1120370000	595700000	681330000	619070000	609560000	532120000	520740000
WP_010872280.1	AGE family epimerase/isomerase	434840000	396740000	415750000	319180000	357440000	400950000	502420000	522160000	481170000	397350000	440920000	378290000
WP_020861884.1	glucose-1-phosphate adenylyltransferase	461340000	442950000	424130000	376490000	410270000	371960000	352550000	367480000	341950000	466560000	388850000	443520000
WP_010872900.1	general secretion pathway protein GspD	269300000	274410000	264580000	364590000	302310000	342332000	455612000	434209000	482240000	303770000	291663700	357149000
WP_010874091.1	trigger factor	267288000	258328000	282054000	319270000	323440000	343010000	449720000	370610000	424280000	361000000	336296000	364860000
WP_010874098.1	transketolase	158950000	182600000	178730000	180538000	190741000	189675000	492768000	466295000	537825000	900740000	827960000	832950000
WP_010873572.1	membrane protein	377520000	381220000	366660000	564740000	480740000	516910000	524300000	549380000	516750000	479850000	515060000	527130000
WP_010872079.1	membrane protein	617010000	698340000	773340000	558720000	398115000	666350000	734470000	430640000	1005100000	619607000	599380000	646420000
WP_020861654.1	amino acid ABC transporter substrate-binding protein	934770000	932460000	935760000	728570000	712790000	673910000	544890000	542180000	517340000	412400000	445710000	417860000
WP_010872652.1	superoxide dismutase	1959890000	1757113000	2357705000	1510950000	1262130000	1419140000	1535996000	1657350000	1753890000	1717470000	2369750000	1643330000
WP_014407080.1	50S ribosomal protein L5	461048000	500420000	518890000	646250000	643560000	662010000	582830000	483650000	532830000	531120000	512400000	611650000
ALJ67057.1	adenylate kin	945788000	914740000	804278000	768100000	707840000	633050000	510670000	532510000	554280000	552220000	502420000	461380000
WP_010872406.1	peroxiredoxin	988890000	935160000	931820000	902000000	743280000	783380000	1439890000	1330400000	1225830000	1357600000	1514390000	1332790000
WP_010873685.1	photosystem II CP47 reaction center protein	921030000	928230000	1011287000	929720000	1018390000	1243260000	1083540000	672412000	755005000	470130000	490710000	690860000
P73922.1	FBSB_SYNY3 RecName: Full=D-fructose 1,6-bisphosphatase class 2/sedoheptulose 1,7-bisphosphatase; Short=FBPase class 2/SBPase;gi	1551310000	1543200000	1467920000	1357950000	1414870000	1537960000	1508770000	1348470000	1546330000	1507730000	1421560000	1344810000
WP_010873675.1	ferredoxin--nitrite reductase	423560000	467050000	409130000	537760000	517350000	582770000	519240000	471750000	472210000	596080000	498810000	491580000
ALJ68467.1	pep	398480000	400980000	367490000	425250000	454710000	431110000	413760000	361220000	385200000	362710000	334120000	332510000
WP_020861555.1	co-chaperone GroES	1414880000	1297990000	1301360000	1362800000	1224330000	1254160000	1674510000	1763600000	1852990000	2060070000	2269840000	2080870000
WP_010871994.1	DNA-directed RNA polymerase subunit beta	254930000	259530000	259770000	266345000	242910000	251916000	327811000	337992000	321550000	290650000	292565600	375339000
WP_010874122.1	hypothetical protein	2105450000	2447950000	1929160000	1448060000	1757810000	1463430000	991080000	1380650000	1477520000	1054810000	1056510000	825800000
2XLA	D Chain D, Structure And Metal-Loading Of A Soluble Periplasm Cupro-Protein: Cu- Cuca-Closed;gi	640170000	627610000	652160000	802860000	786830000	720880000	565430000	578810000	638060000	389510000	426400000	361530000
4KT0	F Chain F, Crystal Structure Of A Virus Like Photosystem I From The Cyanobacterium Synechocystis Pcc 6803;gi	1542220000	1512480000	1831900000	2027080000	2084390000	2036780000	2147920000	1628360000	1277210000	796730000	1020290000	1252220000
WP_010874230.1	enolase	448120000	463140000	432440000	518320000	517830000	523000000	624150000	597640000	566050000	669280000	619450000	660800000
WP_010873412.1	fructose-bisphosphate aldolase	753860000	892020000	875290000	1044140000	1108410000	1024450000	1061180000	1181660000	1242390000	1231240000	1206290000	1455450000
4L6V	2 Chain 2, Crystal Structure Of A Virus Like Photosystem I From The Cyanobacterium Synechocystis Pcc 6803;gi	1453050000	1538430000	1678520000	1325450000	1610660000	1928020000	2278400000	1169220000	1430350000	973045000	888224000	1164340000
P74102.1	OCP_SYNY3 RecName: Full=Orange carotenoid-binding protein; Short=OCP; Contains: RecName: Full=Red carotenoid-binding protein; Short=RCP;gi	1693610000	1715300000	1646050000	1071910000	901240000	982137000	858280000	835700000	875620000	1124530000	1118580000	1166820000
4L6V	1 Chain 1, Crystal Structure Of A Virus Like Photosystem I From The Cyanobacterium Synechocystis Pcc 6803;gi	2034930000	2287250000	2611630000	2204380000	2272790000	2787800000	3038500000	1648090000	2461680000	1499560000	1361020000	1609840000
P37101.1	KPPR_SYNY3 RecName: Full=Phosphoribulokinase; Short=PRK; Short=PRKase; AltName: Full=Phosphopentokinase;gi	817300000	832250000	810840000	715010000	775620000	701600000	537710000	657280000	639870000	591080000	559340000	670380000
P72659.1	PNP_SYNY3 RecName: Full=Polyribonucleotide nucleotidyltransferase; AltName: Full=Polynucleotide phosphorylase; Short=PNPase;gi	249011000	252555000	243743000	335710000	349210000	344830000	422660000	350130000	335580000	331739000	367330000	430510000
WP_014407066.1	carbon dioxide concentrating mechanism protein CcmM	626240000	645000000	654570000	1039877000	1011394000	931384000	1250268000	1505474000	1351095000	1295021000	1325381000	1662610000
WP_010873410.1	ATP-dependent Clp protease ATP-binding subunit ClpC	396260000	434550000	434040000	372747000	427218700	427951000	421449000	367107700	408740000	579609300	585958000	723770000
Q55835.1	FUTA2_SYNY3 RecName: Full=Iron uptake protein A2; AltName: Full=Iron deficiency-induced protein A; AltName: Full=PP2; Flags: Precursor;gi	714581000	633838000	607652000	921281000	799993000	753899000	875390000	906740000	866140000	921280000	938050000	713090000
1JXD	A Chain A, Solution Structure Of Reduced Cu(i) Plastocyanin From Synechocystis Pcc68	12394690000	10893480000	12895480000	3845920000	6106730000	5719560000	3613120000	4640680000	2869070000	4662970000	6539430000	1089260000
WP_010872046.1	50S ribosomal protein L7/L12	3752110000	3666040000	3674880000	4148800000	4012530000	3947120000	3541170000	3264500000	3446630000	3478900000	3427400000	2865770000
WP_010873079.1	ferredoxin--NADP(+) reductase	953790000	981410000	939460000	1014780000	1094060000	958690000	1028830000	937260000	944990000	787120000	777280000	921170000
WP_010871859.1	photosystem I reaction center subunit XII	2832540000	2756870000	2830800000	4629860000	3836020000	4050170000	2911720000	3080390000	3124910000	2070900000	2076670000	2467030000
WP_014407160.1	ketol-acid reductoisomerase	430520000	400000000	445980000	580080000	583890000	620570000	1032650000	880700000	907480000	1170270000	1171840000	1119340000
WP_010872539.1	guanosine monophosphate reductase	900370000	859650000	873900000	934830000	980830000	860610000	977970000	1003890000	966480000	1074600000	1118630000	924100000
WP_010871405.1	MULTISPECIES: carbon dioxide concentrating mechanism protein	1232910000	1360680000	1143250000	2215600000	2082590000	2091700000	3111300000	3071200000	3072100000	3526400000	3318700000	3310400000
WP_048908430.1	cytochrome c550	5410570000	4544990000	4420260000	3360420000	3246420000	3200240000	3046720000	3670310000	3403260000	2248380000	2559150000	1959890000
WP_010871406.1	MULTISPECIES: carbon dioxide concentrating mechanism protein	340970000	452840000	438350000	633050000	555580000	711090000	1115190000	833320000	1142530000	1473080000	1328930000	1084610000
WP_010871857.1	photosystem I reaction center subunit XII	3806900000	3623600000	3704500000	4199600000	3937500000	4446300000	2844400000	2706900000	2947200000	1732480000	1622060000	1873210000
4L6V	4 Chain 4, Crystal Structure Of A Virus Like Photosystem I From The Cyanobacterium Synechocystis Pcc 6803;gi	5879900000	5106700000	5124700000	6255000000	5211200000	5178200000	4589900000	5006200000	4212400000	2139480000	2290680000	2166310000
WP_010873097.1	photosystem II manganese-stabilizing polypeptide	2071910000	2245620000	2342830000	2505820000	1888950000	2055150000	1501130000	1828930000	1797830000	1163970000	1284440000	1081610000
CAA60135.1	glyceraldehyde-3-phosphate dehydrogenase (NADP+) (phosphorylating)	1624640000	1689930000	1631320000	1938140000	2079710000	2095870000	2029530000	2012480000	1923070000	1828150000	1811440000	2088600000
WP_010873420.1	MULTISPECIES: ribulose bisphosphate carboxylase small subunit	1864290000	1908730000	1709020000	3675900000	3198500000	3420100000	6142900000	6196100000	6358300000	5955600000	5812400000	6316500000
WP_010871940.1	transketolase	1523400000	1686070000	1485690000	1271430000	1312330000	1314210000	1350910000	1318810000	1181890000	1815280000	1646880000	1718260000
WP_010872500.1	hemolysin	2521240000	1937680000	2126600000	3576700000	2662330000	2744260000	3553900000	3760300000	3330700000	2781980000	2925680000	2764540000
WP_010873466.1	molecular chaperone GroEL	1007880000	983990000	883450000	1217600000	1101930000	1091380000	1312080000	1180480000	1114020000	1596300000	1512900000	1518650000
WP_010871858.1	photosystem I reaction center subunit XII	3658170000	3422050000	3629540000	4584260000	4367970000	3904680000	3022400000	3601720000	2614800000	1901180000	1967344000	2637620000
WP_010871683.1	type I glutamate--ammonia ligase	1973790000	2032700000	2155230000	2050550000	2136720000	1943580000	2126990000	2212900000	2303920000	2323870000	2366210000	2109100000
CAA56653.1	thioredoxin	4559100000	4233290000	4208940000	3840300000	3620020000	3598300000	3163500000	2973200000	3343500000	2736000000	2460000000	2320600000
WP_010871747.1	phycobilisome rod-core linker polypeptide CpcG	6088330000	5790180000	6010470000	5493780000	5547860000	4961340000	3505490000	4086140000	3305580000	2626490000	2696890000	3674700000
WP_010873288.1	chaperone protein dnaK2	1123540000	1104120000	1025670000	1273630000	1270370000	1205680000	1340490000	1253420000	1198680000	1628380000	1547720000	1575360000
WP_010872041.1	molecular chaperone GroEL	1909520000	2055120000	2006770000	2268730000	2152720000	2309200000	2992430000	2838720000	2830150000	3576520000	3468840000	3968600000
WP_010871365.1	ATP synthase subunit alpha	4022500000	4247600000	4113800000	4586000000	4763500000	4797300000	4989900000	4550100000	4617500000	4778000000	4677600000	5040100000
Q55544.1	APCE_SYNY3 RecName: Full=Phycobiliprotein ApcE; AltName: Full=Phycobilisome LCM core-membrane linker polypeptide; AltName: Full=Phycobi	3751516000	3751090000	3839160000	3452800000	3659480000	3189260000	2250388000	2532972000	2084492000	1518560000	1596859000	2007520000
WP_010873418.1	ribulose bisphosphate carboxylase large chain	2616820000	2490600000	1781980000	3517000000	3511700000	3510900000	5874300000	6076900000	5717600000	5108000000	4985200000	4703800000
WP_010872712.1	ATP synthase subunit beta	3270900000	2973500000	3002700000	3627100000	3850100000	3970700000	4131900000	3953900000	4193800000	4116500000	4022600000	4032000000
WP_010872941.1	elongation factor Tu	3303710000	3968470000	3955640000	3736030000	3333100000	5472520000	3978800000	3467690000	4846800000	4659100000	4464960000	5881000000
WP_010872504.1	allophycocyanin subunit beta	20688700000	19855300000	21238500000	16856100000	18810100000	20842500000	14556800000	12541900000	13529100000	10845100000	9503800000	10967500000
WP_010872503.1	allophycocyanin alpha chain	29354000000	28755000000	29091000000	29849000000	25136000000	27637000000	18497700000	19832200000	20043600000	14746700000	13566100000	13043800000
WP_010871861.1	C-phycocyanin beta chain	47754000000	46590000000	44682000000	44814000000	44827000000	48777000000	34988000000	34399000000	37367000000	24820000000	22312300000	25484000000
WP_010871860.1	C-phycocyanin alpha chain	39389000000	37140000000	36714000000	42505000000	46187000000	47469000000	34923000000	33798000000	28490000000	21573000000	21430600000	23397000000

## Sheet: S8. Proteomic p and q-values
NCBI Accession#	p-value(Non Para.)	q-value
AGF53648.1	0.900582	264.771
WP_010871762.1	0.848742	124.765
WP_010871279.1	0.790255	77.445
WP_010871368.1	0.788846	57.9802
WP_010871859.1	0.764094	44.9287
AGF53546.1	0.735619	36.0453
WP_010873644.1	0.715179	30.0375
WP_010873408.1	0.691175	25.4007
P73747.1	0.679315	22.1909
WP_010873492.1	0.559923	16.4617
ALJ68684.1	0.515968	13.7904
WP_010871442.1	0.45929	11.2526
WP_010871465.1	0.441536	9.27226
WP_014407118.1	0.441536	9.27226
WP_010873619.1	0.435612	8.538
WP_010872257.1	0.433066	7.95758
WP_010873329.1	0.394437	6.82144
WP_014407162.1	0.393967	6.4348
WP_010871344.1	0.376081	5.81935
WP_010872638.1	0.368849	5.42208
WP_010872890.1	0.368508	5.15911
Q55544.1	0.361067	4.82517
WP_010874306.1	0.340951	4.35825
WP_020861789.1	0.339518	3.69698
WP_010873149.1	0.339518	3.69698
WP_010872200.1	0.339518	3.69698
WP_020861708.1	0.339518	3.69698
WP_010872158.1	0.332589	3.49219
2KMF	0.328039	3.32564
WP_010871858.1	0.306103	2.99981
CAI94199.1	0.293575	2.78423
WP_010872505.1	0.281509	2.58637
WP_010873730.1	0.255634	2.27747
WP_010872301.1	0.254994	2.20495
WP_020861731.1	0.247949	1.91834
WP_010874150.1	0.247949	1.91834
WP_010871977.1	0.247949	1.91834
WP_010871747.1	0.247949	1.91834
WP_014407100.1	0.237599	1.79113
ALJ67869.1	0.227647	1.6324
WP_014407079.1	0.227647	1.6324
WP_010871721.1	0.219148	1.53404
WP_010873156.1	0.21808	1.49106
WP_010873233.1	0.213646	1.42754
WP_010872713.1	0.204424	1.33557
WP_010872470.1	0.191565	1.1983
WP_010873412.1	0.191565	1.1983
WP_010873216.1	0.186802	1.14416
WP_010871818.1	0.183415	1.07848
WP_010872539.1	0.183415	1.07848
5CXM	0.177429	1.02283
WP_010871996.1	0.16808	0.915104
WP_010873041.1	0.16808	0.915104
WP_010872079.1	0.16808	0.915104
WP_010871941.1	0.161033	0.860793
P73152.1	0.157378	0.784224
P74689.1	0.157378	0.784224
WP_010871957.1	0.157378	0.784224
P73971.2	0.157378	0.784224
Q55385.1	0.147321	0.698587
WP_020862073.1	0.147321	0.698587
Q55835.1	0.147321	0.698587
WP_010871692.1	0.145122	0.677234
WP_010871833.1	0.137016	0.629419
WP_014407129.1	0.134854	0.609957
WP_014407167.1	0.131898	0.578776
WP_020861884.1	0.131898	0.578776
WP_010871443.1	0.129003	0.557749
WP_010873531.1	0.126488	0.538948
WP_010871954.1	0.12566	0.527771
WP_010872965.1	0.120677	0.492764
WP_010872277.1	0.120677	0.492764
WP_010873948.1	0.118017	0.475301
WP_010872943.1	0.112864	0.448407
WP_010871292.1	0.112498	0.440993
WP_010872149.1	0.112467	0.435069
WP_010874319.1	0.107927	0.406802
P37101.1	0.107927	0.406802
WP_010872471.1	0.103197	0.379249
WP_010873079.1	0.103197	0.379249
WP_041425842.1	0.102411	0.371713
WP_010872272.1	0.100907	0.361788
WP_010871980.1	0.0986657	0.34533
WP_010872791.1	0.0986657	0.34533
P73628.1	0.0943258	0.322462
WP_010873374.1	0.0943258	0.322462
WP_010873131.1	0.0943258	0.315134
WP_010872771.1	0.0943258	0.315134
1MWB	0.0922251	0.297958
WP_010872653.1	0.0922251	0.297958
WP_010872280.1	0.0922251	0.297958
WP_010872408.1	0.087887	0.280856
WP_010871942.1	0.0861896	0.261235
BAA16887.1	0.0861896	0.261235
WP_010871969.1	0.0861896	0.261235
P73722.1	0.0861896	0.261235
P72659.1	0.0861896	0.261235
P73410.2	0.0850028	0.255008
WP_010871878.1	0.0842637	0.250238
WP_010872637.1	0.0823792	0.237446
WP_010872873.1	0.0823792	0.237446
WP_010872414.1	0.0823792	0.237446
WP_010873267.1	0.0805768	0.229996
WP_010871964.1	0.0769664	0.217578
WP_010872818.1	0.0763735	0.213846
WP_010872261.1	0.0752397	0.204819
WP_010873110.1	0.0752397	0.204819
1JXD	0.0752397	0.204819
WP_010872197.1	0.0723823	0.195233
Q55450.1	0.0718978	0.190432
P72740.3	0.0718978	0.190432
WP_010871766.1	0.0702811	0.182855
WP_010872271.1	0.0702811	0.182855
WP_010872381.1	0.0686996	0.177173
WP_010872411.1	0.0674033	0.172318
4L6V	0.0656392	0.166361
WP_010871794.1	0.0656392	0.155628
WP_010871952.1	0.0656392	0.155628
WP_010872980.1	0.0656392	0.155628
WP_020861404.1	0.0656392	0.155628
WP_010873737.1	0.0656392	0.155628
WP_010874175.1	0.0656392	0.155628
WP_010872122.1	0.0656392	0.155628
CAA60135.1	0.0656392	0.155628
4KT0	0.0654354	0.153904
	0.0627601	0.14644
WP_010873613.1	0.0627111	0.145174
P36236.1	0.0627111	0.14404
WP_010871683.1	0.058555	0.133451
WP_010872283.1	0.05723	0.129428
WP_010872077.1	0.0571704	0.128306
P74352.1	0.0546667	0.120842
WP_010872443.1	0.0546667	0.120842
Q55828.1	0.0537906	0.118018
WP_010873603.1	0.0534272	0.114654
WP_010873395.1	0.0534272	0.114654
WP_010872941.1	0.0534272	0.114654
WP_010872947.1	0.0498705	0.103985
WP_010873527.1	0.0498705	0.103985
WP_010871975.1	0.0498705	0.103985
WP_010871365.1	0.0498705	0.103985
WP_010873676.1	0.0476285	0.0986112
WP_010871937.1	0.047281	0.096532
P37277.1	0.047281	0.096532
WP_014407134.1	0.0469605	0.0952165
WP_010873324.1	0.0434533	0.0863194
WP_010873518.1	0.0434351	0.0862832
WP_010871966.1	0.0434351	0.0862832
WP_010872801.1	0.0421116	0.0819921
WP_010871512.1	0.0421116	0.0819921
WP_010873386.1	0.0421116	0.0819921
WP_010874293.1	0.0414756	0.077176
ALJ68028.1	0.0414756	0.077176
WP_010871477.1	0.0414756	0.077176
P74551.1	0.0414756	0.077176
WP_010872009.1	0.0414756	0.077176
WP_010872335.1	0.0414756	0.077176
WP_010873256.1	0.0412584	0.076772
P74241.1	0.0398738	0.0737289
WP_014407113.1	0.0396024	0.0723173
CAA41422.1	0.0396024	0.0723173
WP_010874197.1	0.0378118	0.0657791
WP_010873702.1	0.0378118	0.0657791
WP_010872270.1	0.0378118	0.0657791
WP_010872536.1	0.0378118	0.0657791
WP_014407080.1	0.0378118	0.0657791
WP_010873675.1	0.0378118	0.0657791
WP_010874122.1	0.0378118	0.0657791
P74102.1	0.0378118	0.0657791
WP_010872816.1	0.0369853	0.0639629
WP_010873572.1	0.0361004	0.0620673
WP_010871956.1	0.0357409	0.0607389
WP_010871783.1	0.0357409	0.0607389
WP_010872046.1	0.0344647	0.0579008
WP_010873387.1	0.0344647	0.0579008
WP_010871951.1	0.0336743	0.0556193
WP_010873469.1	0.0336743	0.0556193
WP_010871940.1	0.0336743	0.0556193
WP_010871334.1	0.0331456	0.0541377
WP_010871851.1	0.0331456	0.0541377
WP_010872262.1	0.0329016	0.0511803
WP_010871900.1	0.0329016	0.0511803
WP_014407067.1	0.0329016	0.0511803
WP_010871452.1	0.0329016	0.0511803
WP_010872844.1	0.0329016	0.0511803
WP_010872652.1	0.0329016	0.0511803
P73922.1	0.0329016	0.0511803
WP_010872500.1	0.0329016	0.0511803
WP_010873191.1	0.0320276	0.0498208
WP_010871920.1	0.0306861	0.0467446
WP_020861619.1	0.0306861	0.0467446
WP_010873180.1	0.0306861	0.0467446
WP_010871976.1	0.0306861	0.0467446
WP_010871450.1	0.0303153	0.0457061
P74008.1	0.0303153	0.0457061
WP_020862240.1	0.0299805	0.0440714
P72870.1	0.0299805	0.0440714
WP_010874152.1	0.0299805	0.0440714
WP_010873220.1	0.0299805	0.0440714
P73824.1	0.0299805	0.0440714
WP_010872235.1	0.0286168	0.0416502
WP_010872406.1	0.0286168	0.0416502
WP_010871759.1	0.0273138	0.0384223
WP_020861388.1	0.0273138	0.0384223
WP_010873274.1	0.0273138	0.0384223
WP_010872281.1	0.0273138	0.0384223
WP_010874119.1	0.0273138	0.0384223
WP_010871667.1	0.0273138	0.0384223
WP_010871963.1	0.0273138	0.0384223
WP_010872357.1	0.0248799	0.0329491
ALJ66892.1	0.0248799	0.0329491
WP_010873639.1	0.0248799	0.0329491
WP_010871490.1	0.0248799	0.0329491
WP_010871971.1	0.0248799	0.0329491
WP_010874188.1	0.0248799	0.0329491
WP_010872278.1	0.0248799	0.0329491
2VQA	0.0248799	0.0329491
P72673.1	0.0248799	0.0329491
WP_010873285.1	0.0248799	0.0329491
WP_010873682.1	0.0248799	0.0329491
WP_010873466.1	0.0248799	0.0329491
WP_010871860.1	0.0248799	0.0329491
WP_010873232.1	0.0243184	0.032061
WP_010872821.1	0.0237441	0.0292082
WP_048908414.1	0.0237441	0.0292082
WP_010872950.1	0.0237441	0.0292082
WP_020861737.1	0.0237441	0.0292082
WP_010874024.1	0.0237441	0.0292082
WP_010872762.1	0.0237441	0.0292082
WP_014407081.1	0.0237441	0.0292082
WP_010873244.1	0.0237441	0.0292082
WP_010871978.1	0.0237441	0.0292082
WP_010871965.1	0.0237441	0.0292082
WP_014407132.1	0.0237441	0.0292082
WP_010873144.1	0.0237441	0.0292082
WP_048908430.1	0.0237441	0.0292082
WP_010871406.1	0.0237441	0.0292082
WP_010873288.1	0.0237441	0.0292082
WP_010872041.1	0.0237441	0.0292082
WP_010871997.1	0.0231954	0.0282964
WP_010873097.1	0.0231954	0.0282964
WP_010874048.1	0.0226591	0.0274147
WP_010874091.1	0.0226591	0.0274147
WP_010873508.1	0.0216228	0.02408
WP_010872764.1	0.0216228	0.02408
WP_010871447.1	0.0216228	0.02408
P74771.1	0.0216228	0.02408
WP_010872133.1	0.0216228	0.02408
WP_014407103.1	0.0216228	0.02408
WP_010872275.1	0.0216228	0.02408
BAL36544.1	0.0216228	0.02408
WP_010872269.1	0.0216228	0.02408
WP_010873190.1	0.0216228	0.02408
WP_010872896.1	0.0216228	0.02408
WP_010874060.1	0.0216228	0.02408
WP_010873478.1	0.0216228	0.02408
WP_010873421.1	0.0216228	0.02408
P42352.2	0.0216228	0.02408
WP_010872995.1	0.0216228	0.02408
WP_020861454.1	0.0216228	0.02408
ALJ67057.1	0.0216228	0.02408
WP_010871405.1	0.0216228	0.02408
WP_010872503.1	0.0216228	0.02408
WP_010871861.1	0.0216228	0.02408
WP_048908429.1	0.0187854	0.0200105
WP_010872267.1	0.0187854	0.0200105
WP_020862272.1	0.0187854	0.0200105
P73392.1	0.0187854	0.0200105
Q55766.1	0.0187854	0.0200105
BAL34373.1	0.0187854	0.0200105
P73954.1	0.0187854	0.0200105
ALJ68467.1	0.0187854	0.0200105
2XLA	0.0187854	0.0200105
WP_010874230.1	0.0187854	0.0200105
WP_014407160.1	0.0187854	0.0200105
WP_010873420.1	0.0187854	0.0200105
WP_020861555.1	0.0169222	0.0179608
WP_010872612.1	0.0155644	0.0155644
P74615.1	0.0155644	0.0155644
WP_020862294.1	0.0155644	0.0155644
WP_010873286.1	0.0155644	0.0155644
WP_010872268.1	0.0155644	0.0155644
WP_010871341.1	0.0155644	0.0155644
WP_010872279.1	0.0155644	0.0155644
WP_010872266.1	0.0155644	0.0155644
WP_010871246.1	0.0155644	0.0155644
WP_010873279.1	0.0155644	0.0155644
WP_010872128.1	0.0155644	0.0155644
WP_020861654.1	0.0155644	0.0155644
WP_010871857.1	0.0155644	0.0155644
CAA56653.1	0.0155644	0.0155644
WP_010873418.1	0.0155644	0.0155644
WP_010872712.1	0.0155644	0.0155644
WP_010872504.1	0.0155644	0.0155644
